# Supplementary material for: Genomic landscape of Mycobacterium tuberculosis: Identifying mutation hotspots and stable regions for implications for drug development
Source: New Microbes New Infect. 2025 Nov 20;68:101674. doi: 10.1016/j.nmni.2025.101674 (PMC12686633; doi:10.1016/j.nmni.2025.101674)
Supplement: Multimedia component 1 [file mmc1.csv]

Pos	Ref	Mut	Quality	Type	Reg	AA Exchange	PAM1	Known Variant	sampleID	combind
106	C	A	732.77	SNP	Rv0001 (dnaA)	Leu36Ile	9	-	ERR2510592	C/A
293	T	C	147.77	SNP	Rv0001 (dnaA)	Val98Ala	18	-	ERR2510370	T/C
293	T	C	64.77	SNP	Rv0001 (dnaA)	Val98Ala	18	-	ERR2510407	T/C
293	T	C	49.77	SNP	Rv0001 (dnaA)	Val98Ala	18	-	ERR2510562	T/C
293	T	C	40.77	SNP	Rv0001 (dnaA)	Val98Ala	18	-	ERR2510602	T/C
410	C	A	868.77	SNP	Rv0001 (dnaA)	Ala137Asp	6	-	ERR2510375	C/A
531	C	T	949.77	SNP	Rv0001 (dnaA)	silent (Phe177)	9946	-	ERR2510397	C/T
845	T	C	587.77	SNP	Rv0001 (dnaA)	Ile282Thr	11	-	ERR2510572	T/C
886	G	A	915.77	SNP	Rv0001 (dnaA)	Ala296Thr	22	-	ERR2510375	G/A
1082	T	C	1346.77	SNP	Rv0001 (dnaA)	Ile361Thr	11	-	ERR2510547	T/C
1186	G	A	1230.77	SNP	Rv0001 (dnaA)	Glu396Lys	7	-	ERR2510362	G/A
1284	C	A	1954.77	SNP	Rv0001 (dnaA)	silent (Val428)	9901	-	ERR2510408	C/A
1285	G	A	1043.77	SNP	Rv0001 (dnaA)	Glu429Lys	7	-	ERR2510643	G/A
1326	G	T	1105.77	SNP	Rv0001 (dnaA)	Gln442His	20	-	ERR2510362	G/T
1326	G	C	424.77	SNP	Rv0001 (dnaA)	Gln442His	20	-	ERR2510381	G/C
1514	C	G	2930.77	SNP	Rv0001 (dnaA)	Ser505Cys	5	-	ERR2510629	C/G
1652	C	A	254.77	SNP	intergenic			-	ERR2510548	C/A
1703	A	G	1082.77	SNP	intergenic			-	ERR2510643	A/G
1737	G	T	533.77	SNP	intergenic			-	ERR2510406	G/T
1783	A	G	1419.77	SNP	intergenic			-	ERR2510579	A/G
1849	C	A	2466.77	SNP	intergenic			-	ERR2510337	C/A
1849	C	A	456.77	SNP	intergenic			-	ERR2510339	C/A
1849	C	A	916.77	SNP	intergenic			-	ERR2510340	C/A
1849	C	A	1149.77	SNP	intergenic			-	ERR2510341	C/A
1849	C	A	635.77	SNP	intergenic			-	ERR2510342	C/A
1849	C	A	1299.77	SNP	intergenic			-	ERR2510343	C/A
1849	C	A	3862.77	SNP	intergenic			-	ERR2510344	C/A
1849	C	A	2330.77	SNP	intergenic			-	ERR2510345	C/A
1849	C	A	979.77	SNP	intergenic			-	ERR2510346	C/A
1849	C	A	1608.77	SNP	intergenic			-	ERR2510347	C/A
1849	C	A	410.77	SNP	intergenic			-	ERR2510348	C/A
1849	C	A	1896.77	SNP	intergenic			-	ERR2510349	C/A
1849	C	A	2152.77	SNP	intergenic			-	ERR2510350	C/A
1849	C	A	1210.77	SNP	intergenic			-	ERR2510351	C/A
1849	C	A	1140.77	SNP	intergenic			-	ERR2510353	C/A
1849	C	A	1020.77	SNP	intergenic			-	ERR2510354	C/A
1849	C	A	2316.77	SNP	intergenic			-	ERR2510355	C/A
1849	C	A	3432.77	SNP	intergenic			-	ERR2510356	C/A
1849	C	A	746.77	SNP	intergenic			-	ERR2510357	C/A
1849	C	A	2824.77	SNP	intergenic			-	ERR2510358	C/A
1849	C	A	2226.77	SNP	intergenic			-	ERR2510359	C/A
1849	C	A	3580.77	SNP	intergenic			-	ERR2510360	C/A
1849	C	A	940.77	SNP	intergenic			-	ERR2510361	C/A
1849	C	A	1254.77	SNP	intergenic			-	ERR2510363	C/A
1849	C	A	843.77	SNP	intergenic			-	ERR2510364	C/A
1849	C	A	1088.77	SNP	intergenic			-	ERR2510365	C/A
1849	C	A	2798.77	SNP	intergenic			-	ERR2510367	C/A
1849	C	A	1738.77	SNP	intergenic			-	ERR2510368	C/A
1849	C	A	877.77	SNP	intergenic			-	ERR2510369	C/A
1849	C	A	274.78	SNP	intergenic			-	ERR2510370	C/A
1849	C	A	1124.77	SNP	intergenic			-	ERR2510371	C/A
1849	C	A	2801.77	SNP	intergenic			-	ERR2510372	C/A
1849	C	A	1853.77	SNP	intergenic			-	ERR2510374	C/A
1849	C	A	1195.77	SNP	intergenic			-	ERR2510375	C/A
1849	C	A	568.77	SNP	intergenic			-	ERR2510376	C/A
1849	C	A	961.77	SNP	intergenic			-	ERR2510377	C/A
1849	C	A	1192.77	SNP	intergenic			-	ERR2510379	C/A
1849	C	A	851.77	SNP	intergenic			-	ERR2510380	C/A
1849	C	A	828.77	SNP	intergenic			-	ERR2510381	C/A
1849	C	A	1125.77	SNP	intergenic			-	ERR2510382	C/A
1849	C	A	521.77	SNP	intergenic			-	ERR2510383	C/A
1849	C	A	4359.77	SNP	intergenic			-	ERR2510385	C/A
1849	C	A	585.77	SNP	intergenic			-	ERR2510386	C/A
1849	C	A	2243.77	SNP	intergenic			-	ERR2510388	C/A
1849	C	A	1450.77	SNP	intergenic			-	ERR2510389	C/A
1849	C	A	2156.77	SNP	intergenic			-	ERR2510390	C/A
1849	C	A	535.77	SNP	intergenic			-	ERR2510391	C/A
1849	C	A	2141.77	SNP	intergenic			-	ERR2510393	C/A
1849	C	A	910.77	SNP	intergenic			-	ERR2510394	C/A
1849	C	A	237.78	SNP	intergenic			-	ERR2510395	C/A
1849	C	A	2296.77	SNP	intergenic			-	ERR2510396	C/A
1849	C	A	4935.77	SNP	intergenic			-	ERR2510399	C/A
1849	C	A	1479.77	SNP	intergenic			-	ERR2510401	C/A
1849	C	A	1133.77	SNP	intergenic			-	ERR2510402	C/A
1849	C	A	1047.77	SNP	intergenic			-	ERR2510403	C/A
1849	C	A	821.77	SNP	intergenic			-	ERR2510404	C/A
1849	C	A	1597.77	SNP	intergenic			-	ERR2510405	C/A
1849	C	A	600.77	SNP	intergenic			-	ERR2510407	C/A
1849	C	A	1696.77	SNP	intergenic			-	ERR2510408	C/A
1849	C	A	1807.77	SNP	intergenic			-	ERR2510409	C/A
1849	C	A	860.77	SNP	intergenic			-	ERR2510410	C/A
1849	C	A	2431.77	SNP	intergenic			-	ERR2510412	C/A
1849	C	A	877.77	SNP	intergenic			-	ERR2510415	C/A
1849	C	A	1627.77	SNP	intergenic			-	ERR2510417	C/A
1849	C	A	1306.77	SNP	intergenic			-	ERR2510418	C/A
1849	C	A	2981.77	SNP	intergenic			-	ERR2510422	C/A
1849	C	A	789.77	SNP	intergenic			-	ERR2510423	C/A
1849	C	A	858.77	SNP	intergenic			-	ERR2510424	C/A
1849	C	A	1368.77	SNP	intergenic			-	ERR2510425	C/A
1849	C	A	1533.77	SNP	intergenic			-	ERR2510426	C/A
1849	C	A	1612.77	SNP	intergenic			-	ERR2510428	C/A
1849	C	A	1689.77	SNP	intergenic			-	ERR2510430	C/A
1849	C	A	781.77	SNP	intergenic			-	ERR2510431	C/A
1849	C	A	1437.77	SNP	intergenic			-	ERR2510433	C/A
1849	C	A	1307.77	SNP	intergenic			-	ERR2510435	C/A
1849	C	A	3872.77	SNP	intergenic			-	ERR2510436	C/A
1849	C	A	323.77	SNP	intergenic			-	ERR2510437	C/A
1849	C	A	972.77	SNP	intergenic			-	ERR2510438	C/A
1849	C	A	1826.77	SNP	intergenic			-	ERR2510439	C/A
1849	C	A	1492.77	SNP	intergenic			-	ERR2510441	C/A
1849	C	A	1272.77	SNP	intergenic			-	ERR2510442	C/A
1849	C	A	1910.77	SNP	intergenic			-	ERR2510443	C/A
1849	C	A	2551.77	SNP	intergenic			-	ERR2510445	C/A
1849	C	A	507.77	SNP	intergenic			-	ERR2510546	C/A
1849	C	A	1973.77	SNP	intergenic			-	ERR2510547	C/A
1849	C	A	2301.77	SNP	intergenic			-	ERR2510549	C/A
1849	C	A	4881.77	SNP	intergenic			-	ERR2510550	C/A
1849	C	A	1752.77	SNP	intergenic			-	ERR2510551	C/A
1849	C	A	1824.77	SNP	intergenic			-	ERR2510555	C/A
1849	C	A	1215.77	SNP	intergenic			-	ERR2510556	C/A
1849	C	A	1694.77	SNP	intergenic			-	ERR2510559	C/A
1849	C	A	559.77	SNP	intergenic			-	ERR2510560	C/A
1849	C	A	1118.77	SNP	intergenic			-	ERR2510561	C/A
1849	C	A	1116.77	SNP	intergenic			-	ERR2510562	C/A
1849	C	A	2784.77	SNP	intergenic			-	ERR2510563	C/A
1849	C	A	938.77	SNP	intergenic			-	ERR2510564	C/A
1849	C	A	827.77	SNP	intergenic			-	ERR2510565	C/A
1849	C	A	2850.77	SNP	intergenic			-	ERR2510566	C/A
1849	C	A	2216.77	SNP	intergenic			-	ERR2510567	C/A
1849	C	A	2669.77	SNP	intergenic			-	ERR2510568	C/A
1849	C	A	1206.77	SNP	intergenic			-	ERR2510569	C/A
1849	C	A	1147.77	SNP	intergenic			-	ERR2510570	C/A
1849	C	A	2775.77	SNP	intergenic			-	ERR2510571	C/A
1849	C	A	780.77	SNP	intergenic			-	ERR2510572	C/A
1849	C	A	1473.77	SNP	intergenic			-	ERR2510573	C/A
1849	C	A	904.77	SNP	intergenic			-	ERR2510575	C/A
1849	C	A	650.77	SNP	intergenic			-	ERR2510576	C/A
1849	C	A	817.77	SNP	intergenic			-	ERR2510577	C/A
1849	C	A	2451.77	SNP	intergenic			-	ERR2510578	C/A
1849	C	A	2188.77	SNP	intergenic			-	ERR2510581	C/A
1849	C	A	1327.77	SNP	intergenic			-	ERR2510582	C/A
1849	C	A	1207.77	SNP	intergenic			-	ERR2510583	C/A
1849	C	A	871.77	SNP	intergenic			-	ERR2510584	C/A
1849	C	A	1323.77	SNP	intergenic			-	ERR2510585	C/A
1849	C	A	2760.77	SNP	intergenic			-	ERR2510586	C/A
1849	C	A	927.77	SNP	intergenic			-	ERR2510587	C/A
1849	C	A	2291.77	SNP	intergenic			-	ERR2510589	C/A
1849	C	A	507.77	SNP	intergenic			-	ERR2510590	C/A
1849	C	A	893.77	SNP	intergenic			-	ERR2510591	C/A
1849	C	A	987.77	SNP	intergenic			-	ERR2510594	C/A
1849	C	A	3552.77	SNP	intergenic			-	ERR2510596	C/A
1849	C	A	1442.77	SNP	intergenic			-	ERR2510597	C/A
1849	C	A	38.77	SNP	intergenic			-	ERR2510598	C/A
1849	C	A	1461.77	SNP	intergenic			-	ERR2510600	C/A
1849	C	A	5288.77	SNP	intergenic			-	ERR2510601	C/A
1849	C	A	847.77	SNP	intergenic			-	ERR2510602	C/A
1849	C	A	2622.77	SNP	intergenic			-	ERR2510603	C/A
1849	C	A	3256.77	SNP	intergenic			-	ERR2510604	C/A
1849	C	A	1438.77	SNP	intergenic			-	ERR2510606	C/A
1849	C	A	734.77	SNP	intergenic			-	ERR2510607	C/A
1849	C	A	2886.77	SNP	intergenic			-	ERR2510608	C/A
1849	C	A	1210.77	SNP	intergenic			-	ERR2510609	C/A
1849	C	A	535.77	SNP	intergenic			-	ERR2510611	C/A
1849	C	A	5298.77	SNP	intergenic			-	ERR2510612	C/A
1849	C	A	4034.77	SNP	intergenic			-	ERR2510613	C/A
1849	C	A	5026.77	SNP	intergenic			-	ERR2510614	C/A
1849	C	A	3186.77	SNP	intergenic			-	ERR2510615	C/A
1849	C	A	847.77	SNP	intergenic			-	ERR2510618	C/A
1849	C	A	1443.77	SNP	intergenic			-	ERR2510619	C/A
1849	C	A	2642.77	SNP	intergenic			-	ERR2510620	C/A
1849	C	A	1835.77	SNP	intergenic			-	ERR2510621	C/A
1849	C	A	3850.77	SNP	intergenic			-	ERR2510622	C/A
1849	C	A	2377.77	SNP	intergenic			-	ERR2510623	C/A
1849	C	A	4195.77	SNP	intergenic			-	ERR2510624	C/A
1849	C	A	2021.77	SNP	intergenic			-	ERR2510625	C/A
1849	C	A	1271.77	SNP	intergenic			-	ERR2510626	C/A
1849	C	A	2863.77	SNP	intergenic			-	ERR2510627	C/A
1849	C	A	686.77	SNP	intergenic			-	ERR2510628	C/A
1849	C	A	1936.77	SNP	intergenic			-	ERR2510629	C/A
1849	C	A	1546.77	SNP	intergenic			-	ERR2510630	C/A
1849	C	A	925.77	SNP	intergenic			-	ERR2510631	C/A
1849	C	A	1663.77	SNP	intergenic			-	ERR2510632	C/A
1849	C	A	923.77	SNP	intergenic			-	ERR2510633	C/A
1849	C	A	512.77	SNP	intergenic			-	ERR2510634	C/A
1849	C	A	3223.52	SNP	intergenic			-	ERR2510635	C/A
1849	C	A	3995.77	SNP	intergenic			-	ERR2510637	C/A
1849	C	A	1080.77	SNP	intergenic			-	ERR2510638	C/A
1849	C	A	1427.77	SNP	intergenic			-	ERR2510639	C/A
1849	C	A	2213.77	SNP	intergenic			-	ERR2510640	C/A
1849	C	A	2819.77	SNP	intergenic			-	ERR2510642	C/A
1849	C	A	1759.77	SNP	intergenic			-	ERR2510644	C/A
1849	C	A	3128.77	SNP	intergenic			-	ERR2510645	C/A
1899	T	C	577.77	SNP	intergenic			-	ERR2510546	T/C
1940	C	T	693.77	SNP	intergenic			-	ERR2510424	C/T
1977	A	G	2194.77	SNP	intergenic			-	ERR2510337	A/G
1977	A	G	731.77	SNP	intergenic			-	ERR2510338	A/G
1977	A	G	355.77	SNP	intergenic			-	ERR2510339	A/G
1977	A	G	838.78	SNP	intergenic			-	ERR2510340	A/G
1977	A	G	1142.77	SNP	intergenic			-	ERR2510341	A/G
1977	A	G	434.77	SNP	intergenic			-	ERR2510342	A/G
1977	A	G	988.77	SNP	intergenic			-	ERR2510343	A/G
1977	A	G	3478.77	SNP	intergenic			-	ERR2510344	A/G
1977	A	G	1779.77	SNP	intergenic			-	ERR2510345	A/G
1977	A	G	813.77	SNP	intergenic			-	ERR2510346	A/G
1977	A	G	1453.77	SNP	intergenic			-	ERR2510347	A/G
1977	A	G	569.77	SNP	intergenic			-	ERR2510348	A/G
1977	A	G	1511.77	SNP	intergenic			-	ERR2510349	A/G
1977	A	G	2176.77	SNP	intergenic			-	ERR2510350	A/G
1977	A	G	894.77	SNP	intergenic			-	ERR2510351	A/G
1977	A	G	927.77	SNP	intergenic			-	ERR2510352	A/G
1977	A	G	1603.77	SNP	intergenic			-	ERR2510353	A/G
1977	A	G	1027.77	SNP	intergenic			-	ERR2510354	A/G
1977	A	G	1761.77	SNP	intergenic			-	ERR2510355	A/G
1977	A	G	3182.76	SNP	intergenic			-	ERR2510356	A/G
1977	A	G	896.77	SNP	intergenic			-	ERR2510357	A/G
1977	A	G	2019.77	SNP	intergenic			-	ERR2510358	A/G
1977	A	G	1760.77	SNP	intergenic			-	ERR2510359	A/G
1977	A	G	2919.77	SNP	intergenic			-	ERR2510360	A/G
1977	A	G	462.77	SNP	intergenic			-	ERR2510361	A/G
1977	A	G	1150.77	SNP	intergenic			-	ERR2510362	A/G
1977	A	G	460.77	SNP	intergenic			-	ERR2510363	A/G
1977	A	G	490.77	SNP	intergenic			-	ERR2510364	A/G
1977	A	G	1580.77	SNP	intergenic			-	ERR2510365	A/G
1977	A	G	464.77	SNP	intergenic			-	ERR2510366	A/G
1977	A	G	2465.77	SNP	intergenic			-	ERR2510367	A/G
1977	A	G	1832.77	SNP	intergenic			-	ERR2510368	A/G
1977	A	G	331.77	SNP	intergenic			-	ERR2510369	A/G
1977	A	G	191.84	SNP	intergenic			-	ERR2510370	A/G
1977	A	G	1189.77	SNP	intergenic			-	ERR2510371	A/G
1977	A	G	3609.77	SNP	intergenic			-	ERR2510372	A/G
1977	A	G	1857.77	SNP	intergenic			-	ERR2510373	A/G
1977	A	G	1744.77	SNP	intergenic			-	ERR2510374	A/G
1977	A	G	1152.77	SNP	intergenic			-	ERR2510375	A/G
1977	A	G	565.77	SNP	intergenic			-	ERR2510376	A/G
1977	A	G	651.77	SNP	intergenic			-	ERR2510377	A/G
1977	A	G	600.77	SNP	intergenic			-	ERR2510378	A/G
1977	A	G	1212.77	SNP	intergenic			-	ERR2510379	A/G
1977	A	G	722.77	SNP	intergenic			-	ERR2510380	A/G
1977	A	G	548.77	SNP	intergenic			-	ERR2510381	A/G
1977	A	G	680.77	SNP	intergenic			-	ERR2510382	A/G
1977	A	G	332.77	SNP	intergenic			-	ERR2510383	A/G
1977	A	G	3655.77	SNP	intergenic			-	ERR2510385	A/G
1977	A	G	159.9	SNP	intergenic			-	ERR2510386	A/G
1977	A	G	1495.77	SNP	intergenic			-	ERR2510388	A/G
1977	A	G	1004.77	SNP	intergenic			-	ERR2510389	A/G
1977	A	G	1832.77	SNP	intergenic			-	ERR2510390	A/G
1977	A	G	530.77	SNP	intergenic			-	ERR2510391	A/G
1977	A	G	1380.77	SNP	intergenic			-	ERR2510393	A/G
1977	A	G	559.77	SNP	intergenic			-	ERR2510394	A/G
1977	A	G	358.77	SNP	intergenic			-	ERR2510395	A/G
1977	A	G	2238.77	SNP	intergenic			-	ERR2510396	A/G
1977	A	G	651.77	SNP	intergenic			-	ERR2510397	A/G
1977	A	G	3998.77	SNP	intergenic			-	ERR2510399	A/G
1977	A	G	414.77	SNP	intergenic			-	ERR2510400	A/G
1977	A	G	1248.77	SNP	intergenic			-	ERR2510401	A/G
1977	A	G	1111.77	SNP	intergenic			-	ERR2510402	A/G
1977	A	G	911.77	SNP	intergenic			-	ERR2510403	A/G
1977	A	G	633.77	SNP	intergenic			-	ERR2510404	A/G
1977	A	G	1229.77	SNP	intergenic			-	ERR2510405	A/G
1977	A	G	575.77	SNP	intergenic			-	ERR2510406	A/G
1977	A	G	664.77	SNP	intergenic			-	ERR2510407	A/G
1977	A	G	2093.77	SNP	intergenic			-	ERR2510408	A/G
1977	A	G	1461.77	SNP	intergenic			-	ERR2510409	A/G
1977	A	G	523.77	SNP	intergenic			-	ERR2510410	A/G
1977	A	G	2548.77	SNP	intergenic			-	ERR2510412	A/G
1977	A	G	1146.77	SNP	intergenic			-	ERR2510413	A/G
1977	A	G	955.77	SNP	intergenic			-	ERR2510415	A/G
1977	A	G	757.77	SNP	intergenic			-	ERR2510416	A/G
1977	A	G	1082.77	SNP	intergenic			-	ERR2510417	A/G
1977	A	G	1132.77	SNP	intergenic			-	ERR2510418	A/G
1977	A	G	158.9	SNP	intergenic			-	ERR2510419	A/G
1977	A	G	137.9	SNP	intergenic			-	ERR2510420	A/G
1977	A	G	715.77	SNP	intergenic			-	ERR2510421	A/G
1977	A	G	3227.04	SNP	intergenic			-	ERR2510422	A/G
1977	A	G	664.77	SNP	intergenic			-	ERR2510423	A/G
1977	A	G	714.77	SNP	intergenic			-	ERR2510424	A/G
1977	A	G	1279.77	SNP	intergenic			-	ERR2510425	A/G
1977	A	G	1250.77	SNP	intergenic			-	ERR2510426	A/G
1977	A	G	1367.77	SNP	intergenic			-	ERR2510428	A/G
1977	A	G	1254.77	SNP	intergenic			-	ERR2510429	A/G
1977	A	G	2015.77	SNP	intergenic			-	ERR2510430	A/G
1977	A	G	1031.77	SNP	intergenic			-	ERR2510431	A/G
1977	A	G	3295.77	SNP	intergenic			-	ERR2510432	A/G
1977	A	G	1295.77	SNP	intergenic			-	ERR2510433	A/G
1977	A	G	1022.77	SNP	intergenic			-	ERR2510435	A/G
1977	A	G	4355.77	SNP	intergenic			-	ERR2510436	A/G
1977	A	G	299.78	SNP	intergenic			-	ERR2510437	A/G
1977	A	G	767.77	SNP	intergenic			-	ERR2510438	A/G
1977	A	G	1373.77	SNP	intergenic			-	ERR2510439	A/G
1977	A	G	975.77	SNP	intergenic			-	ERR2510441	A/G
1977	A	G	707.77	SNP	intergenic			-	ERR2510442	A/G
1977	A	G	1384.77	SNP	intergenic			-	ERR2510443	A/G
1977	A	G	1278.77	SNP	intergenic			-	ERR2510444	A/G
1977	A	G	1910.77	SNP	intergenic			-	ERR2510445	A/G
1977	A	G	735.77	SNP	intergenic			-	ERR2510546	A/G
1977	A	G	1055.77	SNP	intergenic			-	ERR2510547	A/G
1977	A	G	2141.77	SNP	intergenic			-	ERR2510548	A/G
1977	A	G	2417.77	SNP	intergenic			-	ERR2510549	A/G
1977	A	G	4656.77	SNP	intergenic			-	ERR2510550	A/G
1977	A	G	1559.77	SNP	intergenic			-	ERR2510551	A/G
1977	A	G	1824.77	SNP	intergenic			-	ERR2510553	A/G
1977	A	G	112.03	SNP	intergenic			-	ERR2510554	A/G
1977	A	G	2686.77	SNP	intergenic			-	ERR2510555	A/G
1977	A	G	938.77	SNP	intergenic			-	ERR2510556	A/G
1977	A	G	1234.77	SNP	intergenic			-	ERR2510557	A/G
1977	A	G	2084.77	SNP	intergenic			-	ERR2510559	A/G
1977	A	G	600.77	SNP	intergenic			-	ERR2510560	A/G
1977	A	G	1033.77	SNP	intergenic			-	ERR2510561	A/G
1977	A	G	814.77	SNP	intergenic			-	ERR2510562	A/G
1977	A	G	3048.77	SNP	intergenic			-	ERR2510563	A/G
1977	A	G	787.77	SNP	intergenic			-	ERR2510564	A/G
1977	A	G	604.77	SNP	intergenic			-	ERR2510565	A/G
1977	A	G	1871.77	SNP	intergenic			-	ERR2510566	A/G
1977	A	G	2494.77	SNP	intergenic			-	ERR2510567	A/G
1977	A	G	2148.77	SNP	intergenic			-	ERR2510568	A/G
1977	A	G	1514.77	SNP	intergenic			-	ERR2510569	A/G
1977	A	G	1215.77	SNP	intergenic			-	ERR2510570	A/G
1977	A	G	3622.77	SNP	intergenic			-	ERR2510571	A/G
1977	A	G	1174.77	SNP	intergenic			-	ERR2510572	A/G
1977	A	G	1035.77	SNP	intergenic			-	ERR2510573	A/G
1977	A	G	714.77	SNP	intergenic			-	ERR2510574	A/G
1977	A	G	1398.77	SNP	intergenic			-	ERR2510575	A/G
1977	A	G	710.77	SNP	intergenic			-	ERR2510576	A/G
1977	A	G	458.77	SNP	intergenic			-	ERR2510577	A/G
1977	A	G	2223.77	SNP	intergenic			-	ERR2510578	A/G
1977	A	G	770.77	SNP	intergenic			-	ERR2510579	A/G
1977	A	G	2101.77	SNP	intergenic			-	ERR2510581	A/G
1977	A	G	1535.77	SNP	intergenic			-	ERR2510582	A/G
1977	A	G	1218.77	SNP	intergenic			-	ERR2510583	A/G
1977	A	G	897.77	SNP	intergenic			-	ERR2510584	A/G
1977	A	G	1128.77	SNP	intergenic			-	ERR2510585	A/G
1977	A	G	2803.77	SNP	intergenic			-	ERR2510586	A/G
1977	A	G	796.77	SNP	intergenic			-	ERR2510587	A/G
1977	A	G	2900.77	SNP	intergenic			-	ERR2510589	A/G
1977	A	G	324.77	SNP	intergenic			-	ERR2510590	A/G
1977	A	G	806.77	SNP	intergenic			-	ERR2510591	A/G
1977	A	G	857.77	SNP	intergenic			-	ERR2510592	A/G
1977	A	G	452.77	SNP	intergenic			-	ERR2510593	A/G
1977	A	G	697.77	SNP	intergenic			-	ERR2510594	A/G
1977	A	G	2843.77	SNP	intergenic			-	ERR2510595	A/G
1977	A	G	3126.77	SNP	intergenic			-	ERR2510596	A/G
1977	A	G	1217.77	SNP	intergenic			-	ERR2510597	A/G
1977	A	G	525.77	SNP	intergenic			-	ERR2510598	A/G
1977	A	G	1160.77	SNP	intergenic			-	ERR2510600	A/G
1977	A	G	4391.77	SNP	intergenic			-	ERR2510601	A/G
1977	A	G	410.77	SNP	intergenic			-	ERR2510602	A/G
1977	A	G	2694.77	SNP	intergenic			-	ERR2510603	A/G
1977	A	G	3221.92	SNP	intergenic			-	ERR2510604	A/G
1977	A	G	549.77	SNP	intergenic			-	ERR2510605	A/G
1977	A	G	1039.77	SNP	intergenic			-	ERR2510606	A/G
1977	A	G	968.77	SNP	intergenic			-	ERR2510607	A/G
1977	A	G	3439.77	SNP	intergenic			-	ERR2510608	A/G
1977	A	G	1133.77	SNP	intergenic			-	ERR2510609	A/G
1977	A	G	1493.77	SNP	intergenic			-	ERR2510610	A/G
1977	A	G	668.77	SNP	intergenic			-	ERR2510611	A/G
1977	A	G	5114.77	SNP	intergenic			-	ERR2510612	A/G
1977	A	G	4322.77	SNP	intergenic			-	ERR2510613	A/G
1977	A	G	4220.77	SNP	intergenic			-	ERR2510614	A/G
1977	A	G	2087.77	SNP	intergenic			-	ERR2510615	A/G
1977	A	G	1532.77	SNP	intergenic			-	ERR2510616	A/G
1977	A	G	809.77	SNP	intergenic			-	ERR2510618	A/G
1977	A	G	1283.77	SNP	intergenic			-	ERR2510619	A/G
1977	A	G	2344.77	SNP	intergenic			-	ERR2510620	A/G
1977	A	G	2045.77	SNP	intergenic			-	ERR2510621	A/G
1977	A	G	4119.77	SNP	intergenic			-	ERR2510622	A/G
1977	A	G	1613.77	SNP	intergenic			-	ERR2510623	A/G
1977	A	G	3781.77	SNP	intergenic			-	ERR2510624	A/G
1977	A	G	2182.77	SNP	intergenic			-	ERR2510625	A/G
1977	A	G	1144.77	SNP	intergenic			-	ERR2510626	A/G
1977	A	G	2110.77	SNP	intergenic			-	ERR2510627	A/G
1977	A	G	473.77	SNP	intergenic			-	ERR2510628	A/G
1977	A	G	2059.77	SNP	intergenic			-	ERR2510629	A/G
1977	A	G	1301.77	SNP	intergenic			-	ERR2510630	A/G
1977	A	G	1010.77	SNP	intergenic			-	ERR2510631	A/G
1977	A	G	1713.77	SNP	intergenic			-	ERR2510632	A/G
1977	A	G	1003.77	SNP	intergenic			-	ERR2510633	A/G
1977	A	G	366.77	SNP	intergenic			-	ERR2510634	A/G
1977	A	G	2337.77	SNP	intergenic			-	ERR2510635	A/G
1977	A	G	4043.77	SNP	intergenic			-	ERR2510637	A/G
1977	A	G	1024.77	SNP	intergenic			-	ERR2510638	A/G
1977	A	G	1308.77	SNP	intergenic			-	ERR2510639	A/G
1977	A	G	1555.77	SNP	intergenic			-	ERR2510640	A/G
1977	A	G	2771.77	SNP	intergenic			-	ERR2510642	A/G
1977	A	G	580.77	SNP	intergenic			-	ERR2510643	A/G
1977	A	G	1717.77	SNP	intergenic			-	ERR2510644	A/G
1977	A	G	2489.77	SNP	intergenic			-	ERR2510645	A/G
2183	C	T	72.77	SNP	Rv0002 (dnaN)	silent (Gly44)	9935	-	ERR2510584	C/T
2183	C	T	395.77	SNP	Rv0002 (dnaN)	silent (Gly44)	9935	-	ERR2510585	C/T
2183	C	T	1746.77	SNP	Rv0002 (dnaN)	silent (Gly44)	9935	-	ERR2510625	C/T
2532	T	C	288.78	SNP	Rv0002 (dnaN)	Leu(s)161Leu	3	-	ERR2510338	T/C
2532	T	C	40.74	SNP	Rv0002 (dnaN)	Leu(s)161Leu	3	-	ERR2510366	T/C
2532	T	C	412.77	SNP	Rv0002 (dnaN)	Leu(s)161Leu	3	-	ERR2510416	T/C
2532	T	C	467.77	SNP	Rv0002 (dnaN)	Leu(s)161Leu	3	-	ERR2510429	T/C
2532	T	C	621.77	SNP	Rv0002 (dnaN)	Leu(s)161Leu	3	-	ERR2510548	T/C
2532	T	C	1053.77	SNP	Rv0002 (dnaN)	Leu(s)161Leu	3	-	ERR2510553	T/C
2532	T	C	409.77	SNP	Rv0002 (dnaN)	Leu(s)161Leu	3	-	ERR2510557	T/C
2532	T	C	122.03	SNP	Rv0002 (dnaN)	Leu(s)161Leu	3	-	ERR2510593	T/C
2532	T	C	222.8	SNP	Rv0002 (dnaN)	Leu(s)161Leu	3	-	ERR2510605	T/C
2539	T	C	233.8	SNP	Rv0002 (dnaN)	Met(s)163Thr	22	-	ERR2510363	T/C
2539	T	C	1442.77	SNP	Rv0002 (dnaN)	Met(s)163Thr	22	-	ERR2510615	T/C
2664	C	T	457.77	SNP	Rv0002 (dnaN)	Leu205Leu(s)	4	-	ERR2510421	C/T
2712	G	C	505.77	SNP	Rv0002 (dnaN)	Gly221Arg	0	-	ERR2510343	G/C
2745	C	T	474.77	SNP	Rv0002 (dnaN)	Pro232Ser	17	-	ERR2510424	C/T
2745	C	T	1257.77	SNP	Rv0002 (dnaN)	Pro232Ser	17	-	ERR2510624	C/T
2801	C	G	2317.77	SNP	Rv0002 (dnaN)	silent (Thr250)	9871	-	ERR2510596	C/G
3206	G	C	3741.77	SNP	Rv0002 (dnaN)	silent (Pro385)	9926	-	ERR2510367	G/C
3336	G	C	39.77	SNP	Rv0003 (recF)	silent (Leu19)	9947	-	ERR2510424	G/C
3446	C	T	2794.77	SNP	Rv0003 (recF)	Ala56Val	13	-	ERR2510337	C/T
3446	C	T	529.77	SNP	Rv0003 (recF)	Ala56Val	13	-	ERR2510339	C/T
3446	C	T	1748.77	SNP	Rv0003 (recF)	Ala56Val	13	-	ERR2510340	C/T
3446	C	T	2490.77	SNP	Rv0003 (recF)	Ala56Val	13	-	ERR2510341	C/T
3446	C	T	731.77	SNP	Rv0003 (recF)	Ala56Val	13	-	ERR2510342	C/T
3446	C	T	1630.77	SNP	Rv0003 (recF)	Ala56Val	13	-	ERR2510343	C/T
3446	C	T	2282.77	SNP	Rv0003 (recF)	Ala56Val	13	-	ERR2510345	C/T
3446	C	T	1372.77	SNP	Rv0003 (recF)	Ala56Val	13	-	ERR2510346	C/T
3446	C	T	1468.77	SNP	Rv0003 (recF)	Ala56Val	13	-	ERR2510347	C/T
3446	C	T	838.77	SNP	Rv0003 (recF)	Ala56Val	13	-	ERR2510348	C/T
3446	C	T	1447.77	SNP	Rv0003 (recF)	Ala56Val	13	-	ERR2510349	C/T
3446	C	T	3422.77	SNP	Rv0003 (recF)	Ala56Val	13	-	ERR2510350	C/T
3446	C	T	1108.77	SNP	Rv0003 (recF)	Ala56Val	13	-	ERR2510351	C/T
3446	C	T	2055.77	SNP	Rv0003 (recF)	Ala56Val	13	-	ERR2510353	C/T
3446	C	T	1388.77	SNP	Rv0003 (recF)	Ala56Val	13	-	ERR2510354	C/T
3446	C	T	4398.77	SNP	Rv0003 (recF)	Ala56Val	13	-	ERR2510356	C/T
3446	C	T	464.77	SNP	Rv0003 (recF)	Ala56Val	13	-	ERR2510357	C/T
3446	C	T	2386.77	SNP	Rv0003 (recF)	Ala56Val	13	-	ERR2510359	C/T
3446	C	T	1166.77	SNP	Rv0003 (recF)	Ala56Val	13	-	ERR2510363	C/T
3446	C	T	1125.77	SNP	Rv0003 (recF)	Ala56Val	13	-	ERR2510364	C/T
3446	C	T	1564.77	SNP	Rv0003 (recF)	Ala56Val	13	-	ERR2510365	C/T
3446	C	T	2584.77	SNP	Rv0003 (recF)	Ala56Val	13	-	ERR2510367	C/T
3446	C	T	1701.77	SNP	Rv0003 (recF)	Ala56Val	13	-	ERR2510368	C/T
3446	C	T	759.77	SNP	Rv0003 (recF)	Ala56Val	13	-	ERR2510369	C/T
3446	C	T	258.78	SNP	Rv0003 (recF)	Ala56Val	13	-	ERR2510370	C/T
3446	C	T	885.77	SNP	Rv0003 (recF)	Ala56Val	13	-	ERR2510371	C/T
3446	C	T	3165.77	SNP	Rv0003 (recF)	Ala56Val	13	-	ERR2510372	C/T
3446	C	T	1399.77	SNP	Rv0003 (recF)	Ala56Val	13	-	ERR2510374	C/T
3446	C	T	440.77	SNP	Rv0003 (recF)	Ala56Val	13	-	ERR2510375	C/T
3446	C	T	721.77	SNP	Rv0003 (recF)	Ala56Val	13	-	ERR2510376	C/T
3446	C	T	1817.77	SNP	Rv0003 (recF)	Ala56Val	13	-	ERR2510377	C/T
3446	C	T	988.77	SNP	Rv0003 (recF)	Ala56Val	13	-	ERR2510379	C/T
3446	C	T	997.77	SNP	Rv0003 (recF)	Ala56Val	13	-	ERR2510380	C/T
3446	C	T	955.77	SNP	Rv0003 (recF)	Ala56Val	13	-	ERR2510381	C/T
3446	C	T	802.77	SNP	Rv0003 (recF)	Ala56Val	13	-	ERR2510382	C/T
3446	C	T	543.77	SNP	Rv0003 (recF)	Ala56Val	13	-	ERR2510383	C/T
3446	C	T	2925.77	SNP	Rv0003 (recF)	Ala56Val	13	-	ERR2510385	C/T
3446	C	T	425.77	SNP	Rv0003 (recF)	Ala56Val	13	-	ERR2510386	C/T
3446	C	T	1206.77	SNP	Rv0003 (recF)	Ala56Val	13	-	ERR2510389	C/T
3446	C	T	2392.77	SNP	Rv0003 (recF)	Ala56Val	13	-	ERR2510390	C/T
3446	C	T	973.77	SNP	Rv0003 (recF)	Ala56Val	13	-	ERR2510391	C/T
3446	C	T	2240.77	SNP	Rv0003 (recF)	Ala56Val	13	-	ERR2510393	C/T
3446	C	T	623.77	SNP	Rv0003 (recF)	Ala56Val	13	-	ERR2510395	C/T
3446	C	T	2149.77	SNP	Rv0003 (recF)	Ala56Val	13	-	ERR2510396	C/T
3446	C	T	5034.77	SNP	Rv0003 (recF)	Ala56Val	13	-	ERR2510399	C/T
3446	C	T	1037.77	SNP	Rv0003 (recF)	Ala56Val	13	-	ERR2510401	C/T
3446	C	T	1624.77	SNP	Rv0003 (recF)	Ala56Val	13	-	ERR2510402	C/T
3446	C	T	867.77	SNP	Rv0003 (recF)	Ala56Val	13	-	ERR2510403	C/T
3446	C	T	737.77	SNP	Rv0003 (recF)	Ala56Val	13	-	ERR2510404	C/T
3446	C	T	1702.77	SNP	Rv0003 (recF)	Ala56Val	13	-	ERR2510405	C/T
3446	C	T	453.77	SNP	Rv0003 (recF)	Ala56Val	13	-	ERR2510407	C/T
3446	C	T	1908.77	SNP	Rv0003 (recF)	Ala56Val	13	-	ERR2510409	C/T
3446	C	T	741.77	SNP	Rv0003 (recF)	Ala56Val	13	-	ERR2510410	C/T
3446	C	T	2026.77	SNP	Rv0003 (recF)	Ala56Val	13	-	ERR2510412	C/T
3446	C	T	1050.77	SNP	Rv0003 (recF)	Ala56Val	13	-	ERR2510415	C/T
3446	C	T	1984.77	SNP	Rv0003 (recF)	Ala56Val	13	-	ERR2510417	C/T
3446	C	T	802.77	SNP	Rv0003 (recF)	Ala56Val	13	-	ERR2510418	C/T
3446	C	T	3258.77	SNP	Rv0003 (recF)	Ala56Val	13	-	ERR2510422	C/T
3446	C	T	666.77	SNP	Rv0003 (recF)	Ala56Val	13	-	ERR2510423	C/T
3446	C	T	1270.77	SNP	Rv0003 (recF)	Ala56Val	13	-	ERR2510424	C/T
3446	C	T	1696.77	SNP	Rv0003 (recF)	Ala56Val	13	-	ERR2510425	C/T
3446	C	T	957.77	SNP	Rv0003 (recF)	Ala56Val	13	-	ERR2510426	C/T
3446	C	T	1446.77	SNP	Rv0003 (recF)	Ala56Val	13	-	ERR2510428	C/T
3446	C	T	1511.77	SNP	Rv0003 (recF)	Ala56Val	13	-	ERR2510430	C/T
3446	C	T	672.77	SNP	Rv0003 (recF)	Ala56Val	13	-	ERR2510431	C/T
3446	C	T	1038.77	SNP	Rv0003 (recF)	Ala56Val	13	-	ERR2510433	C/T
3446	C	T	1049.77	SNP	Rv0003 (recF)	Ala56Val	13	-	ERR2510435	C/T
3446	C	T	3796.77	SNP	Rv0003 (recF)	Ala56Val	13	-	ERR2510436	C/T
3446	C	T	460.77	SNP	Rv0003 (recF)	Ala56Val	13	-	ERR2510437	C/T
3446	C	T	776.77	SNP	Rv0003 (recF)	Ala56Val	13	-	ERR2510438	C/T
3446	C	T	1064.77	SNP	Rv0003 (recF)	Ala56Val	13	-	ERR2510439	C/T
3446	C	T	1081.77	SNP	Rv0003 (recF)	Ala56Val	13	-	ERR2510441	C/T
3446	C	T	1347.77	SNP	Rv0003 (recF)	Ala56Val	13	-	ERR2510442	C/T
3446	C	T	1838.77	SNP	Rv0003 (recF)	Ala56Val	13	-	ERR2510445	C/T
3446	C	T	547.77	SNP	Rv0003 (recF)	Ala56Val	13	-	ERR2510546	C/T
3446	C	T	1214.77	SNP	Rv0003 (recF)	Ala56Val	13	-	ERR2510547	C/T
3446	C	T	2415.77	SNP	Rv0003 (recF)	Ala56Val	13	-	ERR2510549	C/T
3446	C	T	3177.77	SNP	Rv0003 (recF)	Ala56Val	13	-	ERR2510550	C/T
3446	C	T	1823.77	SNP	Rv0003 (recF)	Ala56Val	13	-	ERR2510551	C/T
3446	C	T	1740.77	SNP	Rv0003 (recF)	Ala56Val	13	-	ERR2510555	C/T
3446	C	T	1802.77	SNP	Rv0003 (recF)	Ala56Val	13	-	ERR2510556	C/T
3446	C	T	1453.77	SNP	Rv0003 (recF)	Ala56Val	13	-	ERR2510559	C/T
3446	C	T	1089.77	SNP	Rv0003 (recF)	Ala56Val	13	-	ERR2510560	C/T
3446	C	T	1447.77	SNP	Rv0003 (recF)	Ala56Val	13	-	ERR2510562	C/T
3446	C	T	2086.77	SNP	Rv0003 (recF)	Ala56Val	13	-	ERR2510563	C/T
3446	C	T	764.77	SNP	Rv0003 (recF)	Ala56Val	13	-	ERR2510564	C/T
3446	C	T	863.77	SNP	Rv0003 (recF)	Ala56Val	13	-	ERR2510565	C/T
3446	C	T	2362.77	SNP	Rv0003 (recF)	Ala56Val	13	-	ERR2510566	C/T
3446	C	T	1882.77	SNP	Rv0003 (recF)	Ala56Val	13	-	ERR2510567	C/T
3446	C	T	2163.77	SNP	Rv0003 (recF)	Ala56Val	13	-	ERR2510568	C/T
3446	C	T	1196.77	SNP	Rv0003 (recF)	Ala56Val	13	-	ERR2510569	C/T
3446	C	T	1275.77	SNP	Rv0003 (recF)	Ala56Val	13	-	ERR2510570	C/T
3446	C	T	3128.77	SNP	Rv0003 (recF)	Ala56Val	13	-	ERR2510571	C/T
3446	C	T	1225.77	SNP	Rv0003 (recF)	Ala56Val	13	-	ERR2510572	C/T
3446	C	T	1421.77	SNP	Rv0003 (recF)	Ala56Val	13	-	ERR2510573	C/T
3446	C	T	1141.77	SNP	Rv0003 (recF)	Ala56Val	13	-	ERR2510575	C/T
3446	C	T	865.77	SNP	Rv0003 (recF)	Ala56Val	13	-	ERR2510576	C/T
3446	C	T	921.77	SNP	Rv0003 (recF)	Ala56Val	13	-	ERR2510577	C/T
3446	C	T	2102.77	SNP	Rv0003 (recF)	Ala56Val	13	-	ERR2510578	C/T
3446	C	T	2095.77	SNP	Rv0003 (recF)	Ala56Val	13	-	ERR2510581	C/T
3446	C	T	1315.77	SNP	Rv0003 (recF)	Ala56Val	13	-	ERR2510582	C/T
3446	C	T	1262.77	SNP	Rv0003 (recF)	Ala56Val	13	-	ERR2510583	C/T
3446	C	T	1114.77	SNP	Rv0003 (recF)	Ala56Val	13	-	ERR2510584	C/T
3446	C	T	1181.77	SNP	Rv0003 (recF)	Ala56Val	13	-	ERR2510585	C/T
3446	C	T	2827.77	SNP	Rv0003 (recF)	Ala56Val	13	-	ERR2510586	C/T
3446	C	T	342.77	SNP	Rv0003 (recF)	Ala56Val	13	-	ERR2510587	C/T
3446	C	T	2205.77	SNP	Rv0003 (recF)	Ala56Val	13	-	ERR2510589	C/T
3446	C	T	666.77	SNP	Rv0003 (recF)	Ala56Val	13	-	ERR2510590	C/T
3446	C	T	580.77	SNP	Rv0003 (recF)	Ala56Val	13	-	ERR2510591	C/T
3446	C	T	1449.77	SNP	Rv0003 (recF)	Ala56Val	13	-	ERR2510594	C/T
3446	C	T	2768.77	SNP	Rv0003 (recF)	Ala56Val	13	-	ERR2510596	C/T
3446	C	T	38.77	SNP	Rv0003 (recF)	Ala56Val	13	-	ERR2510598	C/T
3446	C	T	1697.77	SNP	Rv0003 (recF)	Ala56Val	13	-	ERR2510600	C/T
3446	C	T	4406.77	SNP	Rv0003 (recF)	Ala56Val	13	-	ERR2510601	C/T
3446	C	T	711.77	SNP	Rv0003 (recF)	Ala56Val	13	-	ERR2510602	C/T
3446	C	T	2773.77	SNP	Rv0003 (recF)	Ala56Val	13	-	ERR2510603	C/T
3446	C	T	3723.77	SNP	Rv0003 (recF)	Ala56Val	13	-	ERR2510604	C/T
3446	C	T	1279.77	SNP	Rv0003 (recF)	Ala56Val	13	-	ERR2510606	C/T
3446	C	T	603.77	SNP	Rv0003 (recF)	Ala56Val	13	-	ERR2510607	C/T
3446	C	T	2239.77	SNP	Rv0003 (recF)	Ala56Val	13	-	ERR2510608	C/T
3446	C	T	760.77	SNP	Rv0003 (recF)	Ala56Val	13	-	ERR2510609	C/T
3446	C	T	947.77	SNP	Rv0003 (recF)	Ala56Val	13	-	ERR2510611	C/T
3446	C	T	4533.77	SNP	Rv0003 (recF)	Ala56Val	13	-	ERR2510612	C/T
3446	C	T	4460.77	SNP	Rv0003 (recF)	Ala56Val	13	-	ERR2510613	C/T
3446	C	T	3940.77	SNP	Rv0003 (recF)	Ala56Val	13	-	ERR2510614	C/T
3446	C	T	3407.77	SNP	Rv0003 (recF)	Ala56Val	13	-	ERR2510615	C/T
3446	C	T	793.77	SNP	Rv0003 (recF)	Ala56Val	13	-	ERR2510618	C/T
3446	C	T	820.77	SNP	Rv0003 (recF)	Ala56Val	13	-	ERR2510619	C/T
3446	C	T	1592.77	SNP	Rv0003 (recF)	Ala56Val	13	-	ERR2510621	C/T
3446	C	T	3330.77	SNP	Rv0003 (recF)	Ala56Val	13	-	ERR2510622	C/T
3446	C	T	2475.77	SNP	Rv0003 (recF)	Ala56Val	13	-	ERR2510623	C/T
3446	C	T	2395.77	SNP	Rv0003 (recF)	Ala56Val	13	-	ERR2510624	C/T
3446	C	T	2008.77	SNP	Rv0003 (recF)	Ala56Val	13	-	ERR2510625	C/T
3446	C	T	1131.77	SNP	Rv0003 (recF)	Ala56Val	13	-	ERR2510626	C/T
3446	C	T	2759.77	SNP	Rv0003 (recF)	Ala56Val	13	-	ERR2510627	C/T
3446	C	T	402.77	SNP	Rv0003 (recF)	Ala56Val	13	-	ERR2510628	C/T
3446	C	T	2334.77	SNP	Rv0003 (recF)	Ala56Val	13	-	ERR2510629	C/T
3446	C	T	1374.77	SNP	Rv0003 (recF)	Ala56Val	13	-	ERR2510630	C/T
3446	C	T	1374.77	SNP	Rv0003 (recF)	Ala56Val	13	-	ERR2510631	C/T
3446	C	T	1587.77	SNP	Rv0003 (recF)	Ala56Val	13	-	ERR2510632	C/T
3446	C	T	773.77	SNP	Rv0003 (recF)	Ala56Val	13	-	ERR2510633	C/T
3446	C	T	483.77	SNP	Rv0003 (recF)	Ala56Val	13	-	ERR2510634	C/T
3446	C	T	2149.77	SNP	Rv0003 (recF)	Ala56Val	13	-	ERR2510635	C/T
3446	C	T	4039.77	SNP	Rv0003 (recF)	Ala56Val	13	-	ERR2510637	C/T
3446	C	T	787.77	SNP	Rv0003 (recF)	Ala56Val	13	-	ERR2510638	C/T
3446	C	T	1231.77	SNP	Rv0003 (recF)	Ala56Val	13	-	ERR2510639	C/T
3446	C	T	2073.77	SNP	Rv0003 (recF)	Ala56Val	13	-	ERR2510640	C/T
3446	C	T	2366.77	SNP	Rv0003 (recF)	Ala56Val	13	-	ERR2510642	C/T
3446	C	T	1430.77	SNP	Rv0003 (recF)	Ala56Val	13	-	ERR2510644	C/T
3446	C	T	2815.77	SNP	Rv0003 (recF)	Ala56Val	13	-	ERR2510645	C/T
3472	A	G	225.77	SNP	Rv0003 (recF)	Thr65Ala	32	-	ERR2510584	A/G
3472	A	G	1382.77	SNP	Rv0003 (recF)	Thr65Ala	32	-	ERR2510585	A/G
3472	A	G	2248.77	SNP	Rv0003 (recF)	Thr65Ala	32	-	ERR2510625	A/G
3947	C	G	1713.77	SNP	Rv0003 (recF)	Ser223Trp	1	-	ERR2510379	C/G
4013	T	C	2946.77	SNP	Rv0003 (recF)	Ile245Thr	11	-	ERR2510337	T/C
4013	T	C	2423.77	SNP	Rv0003 (recF)	Ile245Thr	11	-	ERR2510338	T/C
4013	T	C	859.77	SNP	Rv0003 (recF)	Ile245Thr	11	-	ERR2510339	T/C
4013	T	C	1509.77	SNP	Rv0003 (recF)	Ile245Thr	11	-	ERR2510340	T/C
4013	T	C	2636.77	SNP	Rv0003 (recF)	Ile245Thr	11	-	ERR2510341	T/C
4013	T	C	924.77	SNP	Rv0003 (recF)	Ile245Thr	11	-	ERR2510342	T/C
4013	T	C	1478.77	SNP	Rv0003 (recF)	Ile245Thr	11	-	ERR2510343	T/C
4013	T	C	4601.77	SNP	Rv0003 (recF)	Ile245Thr	11	-	ERR2510344	T/C
4013	T	C	3218.75	SNP	Rv0003 (recF)	Ile245Thr	11	-	ERR2510345	T/C
4013	T	C	1891.77	SNP	Rv0003 (recF)	Ile245Thr	11	-	ERR2510346	T/C
4013	T	C	1313.77	SNP	Rv0003 (recF)	Ile245Thr	11	-	ERR2510347	T/C
4013	T	C	764.77	SNP	Rv0003 (recF)	Ile245Thr	11	-	ERR2510348	T/C
4013	T	C	2346.77	SNP	Rv0003 (recF)	Ile245Thr	11	-	ERR2510349	T/C
4013	T	C	3953.77	SNP	Rv0003 (recF)	Ile245Thr	11	-	ERR2510350	T/C
4013	T	C	1098.77	SNP	Rv0003 (recF)	Ile245Thr	11	-	ERR2510351	T/C
4013	T	C	2231.77	SNP	Rv0003 (recF)	Ile245Thr	11	-	ERR2510352	T/C
4013	T	C	1822.77	SNP	Rv0003 (recF)	Ile245Thr	11	-	ERR2510353	T/C
4013	T	C	1751.77	SNP	Rv0003 (recF)	Ile245Thr	11	-	ERR2510354	T/C
4013	T	C	3116.77	SNP	Rv0003 (recF)	Ile245Thr	11	-	ERR2510355	T/C
4013	T	C	3952.77	SNP	Rv0003 (recF)	Ile245Thr	11	-	ERR2510356	T/C
4013	T	C	1096.77	SNP	Rv0003 (recF)	Ile245Thr	11	-	ERR2510357	T/C
4013	T	C	2824.77	SNP	Rv0003 (recF)	Ile245Thr	11	-	ERR2510358	T/C
4013	T	C	2848.77	SNP	Rv0003 (recF)	Ile245Thr	11	-	ERR2510359	T/C
4013	T	C	3307.77	SNP	Rv0003 (recF)	Ile245Thr	11	-	ERR2510360	T/C
4013	T	C	999.77	SNP	Rv0003 (recF)	Ile245Thr	11	-	ERR2510361	T/C
4013	T	C	2090.77	SNP	Rv0003 (recF)	Ile245Thr	11	-	ERR2510362	T/C
4013	T	C	1525.77	SNP	Rv0003 (recF)	Ile245Thr	11	-	ERR2510363	T/C
4013	T	C	666.77	SNP	Rv0003 (recF)	Ile245Thr	11	-	ERR2510364	T/C
4013	T	C	1550.77	SNP	Rv0003 (recF)	Ile245Thr	11	-	ERR2510365	T/C
4013	T	C	1043.77	SNP	Rv0003 (recF)	Ile245Thr	11	-	ERR2510366	T/C
4013	T	C	3833.77	SNP	Rv0003 (recF)	Ile245Thr	11	-	ERR2510367	T/C
4013	T	C	1616.77	SNP	Rv0003 (recF)	Ile245Thr	11	-	ERR2510368	T/C
4013	T	C	1000.77	SNP	Rv0003 (recF)	Ile245Thr	11	-	ERR2510369	T/C
4013	T	C	460.77	SNP	Rv0003 (recF)	Ile245Thr	11	-	ERR2510370	T/C
4013	T	C	1702.77	SNP	Rv0003 (recF)	Ile245Thr	11	-	ERR2510371	T/C
4013	T	C	4396.77	SNP	Rv0003 (recF)	Ile245Thr	11	-	ERR2510372	T/C
4013	T	C	2887.77	SNP	Rv0003 (recF)	Ile245Thr	11	-	ERR2510373	T/C
4013	T	C	2032.77	SNP	Rv0003 (recF)	Ile245Thr	11	-	ERR2510374	T/C
4013	T	C	1056.77	SNP	Rv0003 (recF)	Ile245Thr	11	-	ERR2510375	T/C
4013	T	C	1036.77	SNP	Rv0003 (recF)	Ile245Thr	11	-	ERR2510376	T/C
4013	T	C	1840.77	SNP	Rv0003 (recF)	Ile245Thr	11	-	ERR2510377	T/C
4013	T	C	962.77	SNP	Rv0003 (recF)	Ile245Thr	11	-	ERR2510378	T/C
4013	T	C	2016.77	SNP	Rv0003 (recF)	Ile245Thr	11	-	ERR2510379	T/C
4013	T	C	1300.77	SNP	Rv0003 (recF)	Ile245Thr	11	-	ERR2510380	T/C
4013	T	C	658.77	SNP	Rv0003 (recF)	Ile245Thr	11	-	ERR2510381	T/C
4013	T	C	1432.77	SNP	Rv0003 (recF)	Ile245Thr	11	-	ERR2510382	T/C
4013	T	C	830.77	SNP	Rv0003 (recF)	Ile245Thr	11	-	ERR2510383	T/C
4013	T	C	4748.77	SNP	Rv0003 (recF)	Ile245Thr	11	-	ERR2510385	T/C
4013	T	C	1051.77	SNP	Rv0003 (recF)	Ile245Thr	11	-	ERR2510386	T/C
4013	T	C	2536.77	SNP	Rv0003 (recF)	Ile245Thr	11	-	ERR2510388	T/C
4013	T	C	1783.77	SNP	Rv0003 (recF)	Ile245Thr	11	-	ERR2510389	T/C
4013	T	C	2598.77	SNP	Rv0003 (recF)	Ile245Thr	11	-	ERR2510390	T/C
4013	T	C	922.77	SNP	Rv0003 (recF)	Ile245Thr	11	-	ERR2510391	T/C
4013	T	C	2100.77	SNP	Rv0003 (recF)	Ile245Thr	11	-	ERR2510393	T/C
4013	T	C	881.77	SNP	Rv0003 (recF)	Ile245Thr	11	-	ERR2510394	T/C
4013	T	C	488.77	SNP	Rv0003 (recF)	Ile245Thr	11	-	ERR2510395	T/C
4013	T	C	2405.77	SNP	Rv0003 (recF)	Ile245Thr	11	-	ERR2510396	T/C
4013	T	C	1182.77	SNP	Rv0003 (recF)	Ile245Thr	11	-	ERR2510397	T/C
4013	T	C	5141.77	SNP	Rv0003 (recF)	Ile245Thr	11	-	ERR2510399	T/C
4013	T	C	1474.77	SNP	Rv0003 (recF)	Ile245Thr	11	-	ERR2510400	T/C
4013	T	C	2360.77	SNP	Rv0003 (recF)	Ile245Thr	11	-	ERR2510401	T/C
4013	T	C	1828.77	SNP	Rv0003 (recF)	Ile245Thr	11	-	ERR2510402	T/C
4013	T	C	1288.77	SNP	Rv0003 (recF)	Ile245Thr	11	-	ERR2510403	T/C
4013	T	C	451.77	SNP	Rv0003 (recF)	Ile245Thr	11	-	ERR2510404	T/C
4013	T	C	2425.77	SNP	Rv0003 (recF)	Ile245Thr	11	-	ERR2510405	T/C
4013	T	C	514.77	SNP	Rv0003 (recF)	Ile245Thr	11	-	ERR2510406	T/C
4013	T	C	406.77	SNP	Rv0003 (recF)	Ile245Thr	11	-	ERR2510407	T/C
4013	T	C	2503.77	SNP	Rv0003 (recF)	Ile245Thr	11	-	ERR2510408	T/C
4013	T	C	2072.77	SNP	Rv0003 (recF)	Ile245Thr	11	-	ERR2510409	T/C
4013	T	C	1137.77	SNP	Rv0003 (recF)	Ile245Thr	11	-	ERR2510410	T/C
4013	T	C	2849.77	SNP	Rv0003 (recF)	Ile245Thr	11	-	ERR2510412	T/C
4013	T	C	2192.77	SNP	Rv0003 (recF)	Ile245Thr	11	-	ERR2510413	T/C
4013	T	C	723.77	SNP	Rv0003 (recF)	Ile245Thr	11	-	ERR2510415	T/C
4013	T	C	2454.77	SNP	Rv0003 (recF)	Ile245Thr	11	-	ERR2510416	T/C
4013	T	C	1937.77	SNP	Rv0003 (recF)	Ile245Thr	11	-	ERR2510417	T/C
4013	T	C	2131.77	SNP	Rv0003 (recF)	Ile245Thr	11	-	ERR2510418	T/C
4013	T	C	508.77	SNP	Rv0003 (recF)	Ile245Thr	11	-	ERR2510419	T/C
4013	T	C	460.77	SNP	Rv0003 (recF)	Ile245Thr	11	-	ERR2510420	T/C
4013	T	C	1359.77	SNP	Rv0003 (recF)	Ile245Thr	11	-	ERR2510421	T/C
4013	T	C	3450.77	SNP	Rv0003 (recF)	Ile245Thr	11	-	ERR2510422	T/C
4013	T	C	1126.77	SNP	Rv0003 (recF)	Ile245Thr	11	-	ERR2510423	T/C
4013	T	C	1405.77	SNP	Rv0003 (recF)	Ile245Thr	11	-	ERR2510424	T/C
4013	T	C	1557.77	SNP	Rv0003 (recF)	Ile245Thr	11	-	ERR2510425	T/C
4013	T	C	2135.77	SNP	Rv0003 (recF)	Ile245Thr	11	-	ERR2510426	T/C
4013	T	C	2225.77	SNP	Rv0003 (recF)	Ile245Thr	11	-	ERR2510428	T/C
4013	T	C	2205.77	SNP	Rv0003 (recF)	Ile245Thr	11	-	ERR2510429	T/C
4013	T	C	2726.77	SNP	Rv0003 (recF)	Ile245Thr	11	-	ERR2510430	T/C
4013	T	C	2080.77	SNP	Rv0003 (recF)	Ile245Thr	11	-	ERR2510431	T/C
4013	T	C	3510.77	SNP	Rv0003 (recF)	Ile245Thr	11	-	ERR2510432	T/C
4013	T	C	2369.77	SNP	Rv0003 (recF)	Ile245Thr	11	-	ERR2510433	T/C
4013	T	C	2563.77	SNP	Rv0003 (recF)	Ile245Thr	11	-	ERR2510435	T/C
4013	T	C	4180.77	SNP	Rv0003 (recF)	Ile245Thr	11	-	ERR2510436	T/C
4013	T	C	712.77	SNP	Rv0003 (recF)	Ile245Thr	11	-	ERR2510437	T/C
4013	T	C	1685.77	SNP	Rv0003 (recF)	Ile245Thr	11	-	ERR2510438	T/C
4013	T	C	1384.77	SNP	Rv0003 (recF)	Ile245Thr	11	-	ERR2510439	T/C
4013	T	C	2179.77	SNP	Rv0003 (recF)	Ile245Thr	11	-	ERR2510441	T/C
4013	T	C	1607.77	SNP	Rv0003 (recF)	Ile245Thr	11	-	ERR2510442	T/C
4013	T	C	2409.77	SNP	Rv0003 (recF)	Ile245Thr	11	-	ERR2510443	T/C
4013	T	C	1438.77	SNP	Rv0003 (recF)	Ile245Thr	11	-	ERR2510444	T/C
4013	T	C	2635.77	SNP	Rv0003 (recF)	Ile245Thr	11	-	ERR2510445	T/C
4013	T	C	735.77	SNP	Rv0003 (recF)	Ile245Thr	11	-	ERR2510546	T/C
4013	T	C	1335.77	SNP	Rv0003 (recF)	Ile245Thr	11	-	ERR2510547	T/C
4013	T	C	2335.77	SNP	Rv0003 (recF)	Ile245Thr	11	-	ERR2510548	T/C
4013	T	C	2816.77	SNP	Rv0003 (recF)	Ile245Thr	11	-	ERR2510549	T/C
4013	T	C	3507.77	SNP	Rv0003 (recF)	Ile245Thr	11	-	ERR2510550	T/C
4013	T	C	2561.77	SNP	Rv0003 (recF)	Ile245Thr	11	-	ERR2510551	T/C
4013	T	C	2134.77	SNP	Rv0003 (recF)	Ile245Thr	11	-	ERR2510552	T/C
4013	T	C	2160.77	SNP	Rv0003 (recF)	Ile245Thr	11	-	ERR2510553	T/C
4013	T	C	1257.77	SNP	Rv0003 (recF)	Ile245Thr	11	-	ERR2510554	T/C
4013	T	C	2531.77	SNP	Rv0003 (recF)	Ile245Thr	11	-	ERR2510555	T/C
4013	T	C	1422.77	SNP	Rv0003 (recF)	Ile245Thr	11	-	ERR2510556	T/C
4013	T	C	1957.77	SNP	Rv0003 (recF)	Ile245Thr	11	-	ERR2510557	T/C
4013	T	C	1832.77	SNP	Rv0003 (recF)	Ile245Thr	11	-	ERR2510559	T/C
4013	T	C	1137.77	SNP	Rv0003 (recF)	Ile245Thr	11	-	ERR2510560	T/C
4013	T	C	1580.77	SNP	Rv0003 (recF)	Ile245Thr	11	-	ERR2510561	T/C
4013	T	C	2340.77	SNP	Rv0003 (recF)	Ile245Thr	11	-	ERR2510562	T/C
4013	T	C	2515.77	SNP	Rv0003 (recF)	Ile245Thr	11	-	ERR2510563	T/C
4013	T	C	1023.77	SNP	Rv0003 (recF)	Ile245Thr	11	-	ERR2510564	T/C
4013	T	C	1202.77	SNP	Rv0003 (recF)	Ile245Thr	11	-	ERR2510565	T/C
4013	T	C	3825.77	SNP	Rv0003 (recF)	Ile245Thr	11	-	ERR2510566	T/C
4013	T	C	2525.77	SNP	Rv0003 (recF)	Ile245Thr	11	-	ERR2510567	T/C
4013	T	C	3967.77	SNP	Rv0003 (recF)	Ile245Thr	11	-	ERR2510568	T/C
4013	T	C	1660.77	SNP	Rv0003 (recF)	Ile245Thr	11	-	ERR2510569	T/C
4013	T	C	2198.77	SNP	Rv0003 (recF)	Ile245Thr	11	-	ERR2510570	T/C
4013	T	C	3695.77	SNP	Rv0003 (recF)	Ile245Thr	11	-	ERR2510571	T/C
4013	T	C	1490.77	SNP	Rv0003 (recF)	Ile245Thr	11	-	ERR2510572	T/C
4013	T	C	3027.77	SNP	Rv0003 (recF)	Ile245Thr	11	-	ERR2510573	T/C
4013	T	C	624.77	SNP	Rv0003 (recF)	Ile245Thr	11	-	ERR2510574	T/C
4013	T	C	1387.77	SNP	Rv0003 (recF)	Ile245Thr	11	-	ERR2510575	T/C
4013	T	C	860.77	SNP	Rv0003 (recF)	Ile245Thr	11	-	ERR2510576	T/C
4013	T	C	1199.77	SNP	Rv0003 (recF)	Ile245Thr	11	-	ERR2510577	T/C
4013	T	C	3478.77	SNP	Rv0003 (recF)	Ile245Thr	11	-	ERR2510578	T/C
4013	T	C	1919.77	SNP	Rv0003 (recF)	Ile245Thr	11	-	ERR2510579	T/C
4013	T	C	2393.77	SNP	Rv0003 (recF)	Ile245Thr	11	-	ERR2510581	T/C
4013	T	C	1593.77	SNP	Rv0003 (recF)	Ile245Thr	11	-	ERR2510582	T/C
4013	T	C	897.77	SNP	Rv0003 (recF)	Ile245Thr	11	-	ERR2510583	T/C
4013	T	C	1361.77	SNP	Rv0003 (recF)	Ile245Thr	11	-	ERR2510584	T/C
4013	T	C	965.77	SNP	Rv0003 (recF)	Ile245Thr	11	-	ERR2510585	T/C
4013	T	C	4296.77	SNP	Rv0003 (recF)	Ile245Thr	11	-	ERR2510586	T/C
4013	T	C	912.77	SNP	Rv0003 (recF)	Ile245Thr	11	-	ERR2510587	T/C
4013	T	C	2618.77	SNP	Rv0003 (recF)	Ile245Thr	11	-	ERR2510589	T/C
4013	T	C	415.77	SNP	Rv0003 (recF)	Ile245Thr	11	-	ERR2510590	T/C
4013	T	C	1588.77	SNP	Rv0003 (recF)	Ile245Thr	11	-	ERR2510591	T/C
4013	T	C	861.77	SNP	Rv0003 (recF)	Ile245Thr	11	-	ERR2510592	T/C
4013	T	C	627.77	SNP	Rv0003 (recF)	Ile245Thr	11	-	ERR2510593	T/C
4013	T	C	1198.77	SNP	Rv0003 (recF)	Ile245Thr	11	-	ERR2510594	T/C
4013	T	C	3289.77	SNP	Rv0003 (recF)	Ile245Thr	11	-	ERR2510595	T/C
4013	T	C	3158.77	SNP	Rv0003 (recF)	Ile245Thr	11	-	ERR2510596	T/C
4013	T	C	1672.77	SNP	Rv0003 (recF)	Ile245Thr	11	-	ERR2510597	T/C
4013	T	C	1472.77	SNP	Rv0003 (recF)	Ile245Thr	11	-	ERR2510598	T/C
4013	T	C	1065.77	SNP	Rv0003 (recF)	Ile245Thr	11	-	ERR2510599	T/C
4013	T	C	1469.77	SNP	Rv0003 (recF)	Ile245Thr	11	-	ERR2510600	T/C
4013	T	C	6738.77	SNP	Rv0003 (recF)	Ile245Thr	11	-	ERR2510601	T/C
4013	T	C	1046.77	SNP	Rv0003 (recF)	Ile245Thr	11	-	ERR2510602	T/C
4013	T	C	3543.77	SNP	Rv0003 (recF)	Ile245Thr	11	-	ERR2510603	T/C
4013	T	C	4031.77	SNP	Rv0003 (recF)	Ile245Thr	11	-	ERR2510604	T/C
4013	T	C	1028.77	SNP	Rv0003 (recF)	Ile245Thr	11	-	ERR2510605	T/C
4013	T	C	1717.77	SNP	Rv0003 (recF)	Ile245Thr	11	-	ERR2510606	T/C
4013	T	C	498.77	SNP	Rv0003 (recF)	Ile245Thr	11	-	ERR2510607	T/C
4013	T	C	3233.06	SNP	Rv0003 (recF)	Ile245Thr	11	-	ERR2510608	T/C
4013	T	C	751.77	SNP	Rv0003 (recF)	Ile245Thr	11	-	ERR2510609	T/C
4013	T	C	2391.77	SNP	Rv0003 (recF)	Ile245Thr	11	-	ERR2510610	T/C
4013	T	C	802.77	SNP	Rv0003 (recF)	Ile245Thr	11	-	ERR2510611	T/C
4013	T	C	4660.77	SNP	Rv0003 (recF)	Ile245Thr	11	-	ERR2510612	T/C
4013	T	C	5283.77	SNP	Rv0003 (recF)	Ile245Thr	11	-	ERR2510613	T/C
4013	T	C	4678.77	SNP	Rv0003 (recF)	Ile245Thr	11	-	ERR2510614	T/C
4013	T	C	3945.77	SNP	Rv0003 (recF)	Ile245Thr	11	-	ERR2510615	T/C
4013	T	C	2113.77	SNP	Rv0003 (recF)	Ile245Thr	11	-	ERR2510616	T/C
4013	T	C	701.77	SNP	Rv0003 (recF)	Ile245Thr	11	-	ERR2510617	T/C
4013	T	C	2339.77	SNP	Rv0003 (recF)	Ile245Thr	11	-	ERR2510618	T/C
4013	T	C	1249.77	SNP	Rv0003 (recF)	Ile245Thr	11	-	ERR2510619	T/C
4013	T	C	4101.77	SNP	Rv0003 (recF)	Ile245Thr	11	-	ERR2510620	T/C
4013	T	C	2770.77	SNP	Rv0003 (recF)	Ile245Thr	11	-	ERR2510621	T/C
4013	T	C	4094.77	SNP	Rv0003 (recF)	Ile245Thr	11	-	ERR2510622	T/C
4013	T	C	3204.83	SNP	Rv0003 (recF)	Ile245Thr	11	-	ERR2510623	T/C
4013	T	C	2985.77	SNP	Rv0003 (recF)	Ile245Thr	11	-	ERR2510624	T/C
4013	T	C	2956.77	SNP	Rv0003 (recF)	Ile245Thr	11	-	ERR2510625	T/C
4013	T	C	2810.77	SNP	Rv0003 (recF)	Ile245Thr	11	-	ERR2510626	T/C
4013	T	C	4125.77	SNP	Rv0003 (recF)	Ile245Thr	11	-	ERR2510627	T/C
4013	T	C	494.77	SNP	Rv0003 (recF)	Ile245Thr	11	-	ERR2510628	T/C
4013	T	C	3627.77	SNP	Rv0003 (recF)	Ile245Thr	11	-	ERR2510629	T/C
4013	T	C	1895.77	SNP	Rv0003 (recF)	Ile245Thr	11	-	ERR2510630	T/C
4013	T	C	1366.77	SNP	Rv0003 (recF)	Ile245Thr	11	-	ERR2510631	T/C
4013	T	C	1872.77	SNP	Rv0003 (recF)	Ile245Thr	11	-	ERR2510632	T/C
4013	T	C	992.77	SNP	Rv0003 (recF)	Ile245Thr	11	-	ERR2510633	T/C
4013	T	C	332.77	SNP	Rv0003 (recF)	Ile245Thr	11	-	ERR2510634	T/C
4013	T	C	2877.77	SNP	Rv0003 (recF)	Ile245Thr	11	-	ERR2510635	T/C
4013	T	C	2594.77	SNP	Rv0003 (recF)	Ile245Thr	11	-	ERR2510636	T/C
4013	T	C	5001.77	SNP	Rv0003 (recF)	Ile245Thr	11	-	ERR2510637	T/C
4013	T	C	764.77	SNP	Rv0003 (recF)	Ile245Thr	11	-	ERR2510638	T/C
4013	T	C	1490.77	SNP	Rv0003 (recF)	Ile245Thr	11	-	ERR2510639	T/C
4013	T	C	2737.77	SNP	Rv0003 (recF)	Ile245Thr	11	-	ERR2510640	T/C
4013	T	C	3495.77	SNP	Rv0003 (recF)	Ile245Thr	11	-	ERR2510642	T/C
4013	T	C	1032.77	SNP	Rv0003 (recF)	Ile245Thr	11	-	ERR2510643	T/C
4013	T	C	1614.77	SNP	Rv0003 (recF)	Ile245Thr	11	-	ERR2510644	T/C
4013	T	C	3616.77	SNP	Rv0003 (recF)	Ile245Thr	11	-	ERR2510645	T/C
4030	G	A	1792.77	SNP	Rv0003 (recF)	Ala251Thr	22	-	ERR2510417	G/A
4284	C	T	579.77	SNP	Rv0003 (recF)	silent (Arg335)	9913	-	ERR2510394	C/T
4561	C	A	2021.77	SNP	Rv0004	Ala43Asp	6	-	ERR2510615	C/A
4601	G	A	3716.77	SNP	Rv0004	Val(s)56Val	13	-	ERR2510399	G/A
4619	C	A	1481.77	SNP	Rv0004	Ser62Arg	6	-	ERR2510413	C/A
4717	A	G	2803.77	SNP	Rv0004	Glu95Gly	7	-	ERR2510337	A/G
4808	C	G	2939.77	SNP	Rv0004	Ser125Arg	6	-	ERR2510616	C/G
4860	C	A	1755.77	SNP	Rv0004	Gln143Lys	12	-	ERR2510389	C/A
4886	G	A	2333.77	SNP	Rv0004	silent (Ala151)	9867	-	ERR2510435	G/A
5075	C	T	2303.77	SNP	intergenic (Rv0005-165nt)			-	ERR2510441	C/T
5127	G	T	3398.77	SNP	intergenic (Rv0005-113nt)			-	ERR2510390	G/T
5182	C	G	1697.77	SNP	intergenic (Rv0005-58nt)			-	ERR2510397	C/G
6112	G	C	1219.77	SNP	Rv0005 (gyrB)	Met(s)291Ile	2	genotype	ERR2510338	G/C
6112	G	C	395.77	SNP	Rv0005 (gyrB)	Met(s)291Ile	2	genotype	ERR2510366	G/C
6112	G	C	2102.77	SNP	Rv0005 (gyrB)	Met(s)291Ile	2	genotype	ERR2510416	G/C
6112	G	C	1953.77	SNP	Rv0005 (gyrB)	Met(s)291Ile	2	genotype	ERR2510429	G/C
6112	G	C	1402.41	SNP	Rv0005 (gyrB)	Met(s)291Ile	2	genotype	ERR2510548	G/C
6112	G	C	1999.77	SNP	Rv0005 (gyrB)	Met(s)291Ile	2	genotype	ERR2510553	G/C
6112	G	C	527.77	SNP	Rv0005 (gyrB)	Met(s)291Ile	2	genotype	ERR2510554	G/C
6112	G	C	1754.77	SNP	Rv0005 (gyrB)	Met(s)291Ile	2	genotype	ERR2510557	G/C
6112	G	C	462.77	SNP	Rv0005 (gyrB)	Met(s)291Ile	2	genotype	ERR2510593	G/C
6112	G	C	758.77	SNP	Rv0005 (gyrB)	Met(s)291Ile	2	genotype	ERR2510605	G/C
6124	C	T	1261.77	SNP	Rv0005 (gyrB)	silent (Ala295)	9867	genotype	ERR2510338	C/T
6124	C	T	361.77	SNP	Rv0005 (gyrB)	silent (Ala295)	9867	genotype	ERR2510366	C/T
6124	C	T	1703.77	SNP	Rv0005 (gyrB)	silent (Ala295)	9867	genotype	ERR2510416	C/T
6124	C	T	1578.77	SNP	Rv0005 (gyrB)	silent (Ala295)	9867	genotype	ERR2510429	C/T
6124	C	T	1287.77	SNP	Rv0005 (gyrB)	silent (Ala295)	9867	genotype	ERR2510548	C/T
6124	C	T	1640.77	SNP	Rv0005 (gyrB)	silent (Ala295)	9867	genotype	ERR2510553	C/T
6124	C	T	531.77	SNP	Rv0005 (gyrB)	silent (Ala295)	9867	genotype	ERR2510554	C/T
6124	C	T	1429.77	SNP	Rv0005 (gyrB)	silent (Ala295)	9867	genotype	ERR2510557	C/T
6124	C	T	487.77	SNP	Rv0005 (gyrB)	silent (Ala295)	9867	genotype	ERR2510593	C/T
6124	C	T	553.77	SNP	Rv0005 (gyrB)	silent (Ala295)	9867	genotype	ERR2510605	C/T
6265	C	T	2305.77	SNP	Rv0005 (gyrB)	silent (Asp342)	9859	-	ERR2510568	C/T
6358	C	T	631.77	SNP	Rv0005 (gyrB)	silent (Thr373)	9871	-	ERR2510592	C/T
6448	G	T	3603.77	SNP	Rv0005 (gyrB)	silent (Ala403)	9867	-	ERR2510614	G/T
6463	C	T	1255.77	SNP	Rv0005 (gyrB)	silent (Asn408)	9822	-	ERR2510340	C/T
6463	C	T	161.77	SNP	Rv0005 (gyrB)	silent (Asn408)	9822	-	ERR2510342	C/T
6738	C	A	527.77	SNP	Rv0005 (gyrB)	Thr500Asn	9	resistance	ERR2510606	C/A
6742	A	C	232.77	SNP	Rv0005 (gyrB)	Glu501Asp	53	#NAME?	ERR2510568	A/C
7121	C	G	2839.77	SNP	Rv0005 (gyrB)	Pro628Ala	22	-	ERR2510616	C/G
7156	C	T	2574.77	SNP	Rv0005 (gyrB)	silent (Asp639)	9859	-	ERR2510568	C/T
7168	C	T	529.77	SNP	Rv0005 (gyrB)	silent (Ala643)	9867	-	ERR2510611	C/T
7320	C	T	3250.77	SNP	Rv0006 (gyrA)	Pro7Ser	17	-	ERR2510345	C/T
7362	G	C	4272.77	SNP	Rv0006 (gyrA)	Glu21Gln	27	-	ERR2510337	G/C
7362	G	C	1564.77	SNP	Rv0006 (gyrA)	Glu21Gln	27	-	ERR2510338	G/C
7362	G	C	465.77	SNP	Rv0006 (gyrA)	Glu21Gln	27	-	ERR2510339	G/C
7362	G	C	1401.77	SNP	Rv0006 (gyrA)	Glu21Gln	27	-	ERR2510340	G/C
7362	G	C	1923.77	SNP	Rv0006 (gyrA)	Glu21Gln	27	-	ERR2510341	G/C
7362	G	C	856.77	SNP	Rv0006 (gyrA)	Glu21Gln	27	-	ERR2510342	G/C
7362	G	C	1080.77	SNP	Rv0006 (gyrA)	Glu21Gln	27	-	ERR2510343	G/C
7362	G	C	5870.77	SNP	Rv0006 (gyrA)	Glu21Gln	27	-	ERR2510344	G/C
7362	G	C	3758.77	SNP	Rv0006 (gyrA)	Glu21Gln	27	-	ERR2510345	G/C
7362	G	C	1343.77	SNP	Rv0006 (gyrA)	Glu21Gln	27	-	ERR2510346	G/C
7362	G	C	1877.77	SNP	Rv0006 (gyrA)	Glu21Gln	27	-	ERR2510347	G/C
7362	G	C	1030.77	SNP	Rv0006 (gyrA)	Glu21Gln	27	-	ERR2510348	G/C
7362	G	C	2218.77	SNP	Rv0006 (gyrA)	Glu21Gln	27	-	ERR2510349	G/C
7362	G	C	1577.77	SNP	Rv0006 (gyrA)	Glu21Gln	27	-	ERR2510350	G/C
7362	G	C	1249.77	SNP	Rv0006 (gyrA)	Glu21Gln	27	-	ERR2510351	G/C
7362	G	C	1535.77	SNP	Rv0006 (gyrA)	Glu21Gln	27	-	ERR2510352	G/C
7362	G	C	2170.77	SNP	Rv0006 (gyrA)	Glu21Gln	27	-	ERR2510353	G/C
7362	G	C	1508.77	SNP	Rv0006 (gyrA)	Glu21Gln	27	-	ERR2510354	G/C
7362	G	C	3223.52	SNP	Rv0006 (gyrA)	Glu21Gln	27	-	ERR2510355	G/C
7362	G	C	4757.77	SNP	Rv0006 (gyrA)	Glu21Gln	27	-	ERR2510356	G/C
7362	G	C	640.77	SNP	Rv0006 (gyrA)	Glu21Gln	27	-	ERR2510357	G/C
7362	G	C	2597.77	SNP	Rv0006 (gyrA)	Glu21Gln	27	-	ERR2510358	G/C
7362	G	C	2990.77	SNP	Rv0006 (gyrA)	Glu21Gln	27	-	ERR2510359	G/C
7362	G	C	3288.77	SNP	Rv0006 (gyrA)	Glu21Gln	27	-	ERR2510360	G/C
7362	G	C	963.77	SNP	Rv0006 (gyrA)	Glu21Gln	27	-	ERR2510361	G/C
7362	G	C	2130.77	SNP	Rv0006 (gyrA)	Glu21Gln	27	-	ERR2510362	G/C
7362	G	C	1292.77	SNP	Rv0006 (gyrA)	Glu21Gln	27	-	ERR2510363	G/C
7362	G	C	869.77	SNP	Rv0006 (gyrA)	Glu21Gln	27	-	ERR2510364	G/C
7362	G	C	1797.77	SNP	Rv0006 (gyrA)	Glu21Gln	27	-	ERR2510365	G/C
7362	G	C	731.77	SNP	Rv0006 (gyrA)	Glu21Gln	27	-	ERR2510366	G/C
7362	G	C	3655.77	SNP	Rv0006 (gyrA)	Glu21Gln	27	-	ERR2510367	G/C
7362	G	C	1310.77	SNP	Rv0006 (gyrA)	Glu21Gln	27	-	ERR2510368	G/C
7362	G	C	932.77	SNP	Rv0006 (gyrA)	Glu21Gln	27	-	ERR2510369	G/C
7362	G	C	461.77	SNP	Rv0006 (gyrA)	Glu21Gln	27	-	ERR2510370	G/C
7362	G	C	1448.77	SNP	Rv0006 (gyrA)	Glu21Gln	27	-	ERR2510371	G/C
7362	G	C	4438.77	SNP	Rv0006 (gyrA)	Glu21Gln	27	-	ERR2510372	G/C
7362	G	C	2284.77	SNP	Rv0006 (gyrA)	Glu21Gln	27	-	ERR2510373	G/C
7362	G	C	2463.77	SNP	Rv0006 (gyrA)	Glu21Gln	27	-	ERR2510374	G/C
7362	G	C	1456.77	SNP	Rv0006 (gyrA)	Glu21Gln	27	-	ERR2510375	G/C
7362	G	C	897.77	SNP	Rv0006 (gyrA)	Glu21Gln	27	-	ERR2510376	G/C
7362	G	C	868.77	SNP	Rv0006 (gyrA)	Glu21Gln	27	-	ERR2510377	G/C
7362	G	C	666.77	SNP	Rv0006 (gyrA)	Glu21Gln	27	-	ERR2510378	G/C
7362	G	C	2127.77	SNP	Rv0006 (gyrA)	Glu21Gln	27	-	ERR2510379	G/C
7362	G	C	1200.77	SNP	Rv0006 (gyrA)	Glu21Gln	27	-	ERR2510380	G/C
7362	G	C	886.77	SNP	Rv0006 (gyrA)	Glu21Gln	27	-	ERR2510381	G/C
7362	G	C	983.77	SNP	Rv0006 (gyrA)	Glu21Gln	27	-	ERR2510382	G/C
7362	G	C	996.77	SNP	Rv0006 (gyrA)	Glu21Gln	27	-	ERR2510383	G/C
7362	G	C	888.77	SNP	Rv0006 (gyrA)	Glu21Gln	27	-	ERR2510384	G/C
7362	G	C	3475.77	SNP	Rv0006 (gyrA)	Glu21Gln	27	-	ERR2510385	G/C
7362	G	C	939.77	SNP	Rv0006 (gyrA)	Glu21Gln	27	-	ERR2510386	G/C
7362	G	C	1189.77	SNP	Rv0006 (gyrA)	Glu21Gln	27	-	ERR2510387	G/C
7362	G	C	2313.77	SNP	Rv0006 (gyrA)	Glu21Gln	27	-	ERR2510388	G/C
7362	G	C	1841.77	SNP	Rv0006 (gyrA)	Glu21Gln	27	-	ERR2510389	G/C
7362	G	C	3332.77	SNP	Rv0006 (gyrA)	Glu21Gln	27	-	ERR2510390	G/C
7362	G	C	1473.77	SNP	Rv0006 (gyrA)	Glu21Gln	27	-	ERR2510391	G/C
7362	G	C	1074.77	SNP	Rv0006 (gyrA)	Glu21Gln	27	-	ERR2510392	G/C
7362	G	C	2411.77	SNP	Rv0006 (gyrA)	Glu21Gln	27	-	ERR2510393	G/C
7362	G	C	738.77	SNP	Rv0006 (gyrA)	Glu21Gln	27	-	ERR2510394	G/C
7362	G	C	404.77	SNP	Rv0006 (gyrA)	Glu21Gln	27	-	ERR2510395	G/C
7362	G	C	2483.77	SNP	Rv0006 (gyrA)	Glu21Gln	27	-	ERR2510396	G/C
7362	G	C	1227.77	SNP	Rv0006 (gyrA)	Glu21Gln	27	-	ERR2510397	G/C
7362	G	C	1529.77	SNP	Rv0006 (gyrA)	Glu21Gln	27	-	ERR2510398	G/C
7362	G	C	5483.77	SNP	Rv0006 (gyrA)	Glu21Gln	27	-	ERR2510399	G/C
7362	G	C	571.77	SNP	Rv0006 (gyrA)	Glu21Gln	27	-	ERR2510400	G/C
7362	G	C	2942.77	SNP	Rv0006 (gyrA)	Glu21Gln	27	-	ERR2510401	G/C
7362	G	C	873.77	SNP	Rv0006 (gyrA)	Glu21Gln	27	-	ERR2510402	G/C
7362	G	C	2390.77	SNP	Rv0006 (gyrA)	Glu21Gln	27	-	ERR2510403	G/C
7362	G	C	504.77	SNP	Rv0006 (gyrA)	Glu21Gln	27	-	ERR2510404	G/C
7362	G	C	2082.77	SNP	Rv0006 (gyrA)	Glu21Gln	27	-	ERR2510405	G/C
7362	G	C	453.77	SNP	Rv0006 (gyrA)	Glu21Gln	27	-	ERR2510406	G/C
7362	G	C	386.77	SNP	Rv0006 (gyrA)	Glu21Gln	27	-	ERR2510407	G/C
7362	G	C	2448.77	SNP	Rv0006 (gyrA)	Glu21Gln	27	-	ERR2510408	G/C
7362	G	C	2350.77	SNP	Rv0006 (gyrA)	Glu21Gln	27	-	ERR2510409	G/C
7362	G	C	1288.77	SNP	Rv0006 (gyrA)	Glu21Gln	27	-	ERR2510410	G/C
7362	G	C	1063.77	SNP	Rv0006 (gyrA)	Glu21Gln	27	-	ERR2510411	G/C
7362	G	C	2104.77	SNP	Rv0006 (gyrA)	Glu21Gln	27	-	ERR2510412	G/C
7362	G	C	1585.77	SNP	Rv0006 (gyrA)	Glu21Gln	27	-	ERR2510413	G/C
7362	G	C	1072.77	SNP	Rv0006 (gyrA)	Glu21Gln	27	-	ERR2510414	G/C
7362	G	C	1437.77	SNP	Rv0006 (gyrA)	Glu21Gln	27	-	ERR2510415	G/C
7362	G	C	859.77	SNP	Rv0006 (gyrA)	Glu21Gln	27	-	ERR2510416	G/C
7362	G	C	1785.77	SNP	Rv0006 (gyrA)	Glu21Gln	27	-	ERR2510417	G/C
7362	G	C	2086.77	SNP	Rv0006 (gyrA)	Glu21Gln	27	-	ERR2510418	G/C
7362	G	C	1018.77	SNP	Rv0006 (gyrA)	Glu21Gln	27	-	ERR2510419	G/C
7362	G	C	586.77	SNP	Rv0006 (gyrA)	Glu21Gln	27	-	ERR2510420	G/C
7362	G	C	1304.77	SNP	Rv0006 (gyrA)	Glu21Gln	27	-	ERR2510421	G/C
7362	G	C	3657.77	SNP	Rv0006 (gyrA)	Glu21Gln	27	-	ERR2510422	G/C
7362	G	C	1555.77	SNP	Rv0006 (gyrA)	Glu21Gln	27	-	ERR2510423	G/C
7362	G	C	1370.77	SNP	Rv0006 (gyrA)	Glu21Gln	27	-	ERR2510424	G/C
7362	G	C	923.77	SNP	Rv0006 (gyrA)	Glu21Gln	27	-	ERR2510425	G/C
7362	G	C	2310.77	SNP	Rv0006 (gyrA)	Glu21Gln	27	-	ERR2510426	G/C
7362	G	C	775.77	SNP	Rv0006 (gyrA)	Glu21Gln	27	-	ERR2510427	G/C
7362	G	C	2118.77	SNP	Rv0006 (gyrA)	Glu21Gln	27	-	ERR2510428	G/C
7362	G	C	1504.77	SNP	Rv0006 (gyrA)	Glu21Gln	27	-	ERR2510429	G/C
7362	G	C	1996.77	SNP	Rv0006 (gyrA)	Glu21Gln	27	-	ERR2510430	G/C
7362	G	C	2045.77	SNP	Rv0006 (gyrA)	Glu21Gln	27	-	ERR2510431	G/C
7362	G	C	5378.77	SNP	Rv0006 (gyrA)	Glu21Gln	27	-	ERR2510432	G/C
7362	G	C	2016.77	SNP	Rv0006 (gyrA)	Glu21Gln	27	-	ERR2510433	G/C
7362	G	C	1868.77	SNP	Rv0006 (gyrA)	Glu21Gln	27	-	ERR2510434	G/C
7362	G	C	2209.77	SNP	Rv0006 (gyrA)	Glu21Gln	27	-	ERR2510435	G/C
7362	G	C	3233.06	SNP	Rv0006 (gyrA)	Glu21Gln	27	-	ERR2510436	G/C
7362	G	C	648.77	SNP	Rv0006 (gyrA)	Glu21Gln	27	-	ERR2510437	G/C
7362	G	C	1127.77	SNP	Rv0006 (gyrA)	Glu21Gln	27	-	ERR2510438	G/C
7362	G	C	1646.77	SNP	Rv0006 (gyrA)	Glu21Gln	27	-	ERR2510439	G/C
7362	G	C	1200.77	SNP	Rv0006 (gyrA)	Glu21Gln	27	-	ERR2510440	G/C
7362	G	C	1729.77	SNP	Rv0006 (gyrA)	Glu21Gln	27	-	ERR2510441	G/C
7362	G	C	1140.77	SNP	Rv0006 (gyrA)	Glu21Gln	27	-	ERR2510442	G/C
7362	G	C	3026.77	SNP	Rv0006 (gyrA)	Glu21Gln	27	-	ERR2510443	G/C
7362	G	C	2022.77	SNP	Rv0006 (gyrA)	Glu21Gln	27	-	ERR2510444	G/C
7362	G	C	1966.77	SNP	Rv0006 (gyrA)	Glu21Gln	27	-	ERR2510445	G/C
7362	G	C	802.77	SNP	Rv0006 (gyrA)	Glu21Gln	27	-	ERR2510546	G/C
7362	G	C	1508.77	SNP	Rv0006 (gyrA)	Glu21Gln	27	-	ERR2510547	G/C
7362	G	C	2333.77	SNP	Rv0006 (gyrA)	Glu21Gln	27	-	ERR2510548	G/C
7362	G	C	3099.77	SNP	Rv0006 (gyrA)	Glu21Gln	27	-	ERR2510549	G/C
7362	G	C	4542.77	SNP	Rv0006 (gyrA)	Glu21Gln	27	-	ERR2510550	G/C
7362	G	C	2493.77	SNP	Rv0006 (gyrA)	Glu21Gln	27	-	ERR2510551	G/C
7362	G	C	2604.77	SNP	Rv0006 (gyrA)	Glu21Gln	27	-	ERR2510552	G/C
7362	G	C	2467.77	SNP	Rv0006 (gyrA)	Glu21Gln	27	-	ERR2510553	G/C
7362	G	C	494.77	SNP	Rv0006 (gyrA)	Glu21Gln	27	-	ERR2510554	G/C
7362	G	C	4566.77	SNP	Rv0006 (gyrA)	Glu21Gln	27	-	ERR2510555	G/C
7362	G	C	3081.77	SNP	Rv0006 (gyrA)	Glu21Gln	27	-	ERR2510556	G/C
7362	G	C	2034.77	SNP	Rv0006 (gyrA)	Glu21Gln	27	-	ERR2510557	G/C
7362	G	C	2040.77	SNP	Rv0006 (gyrA)	Glu21Gln	27	-	ERR2510558	G/C
7362	G	C	2753.77	SNP	Rv0006 (gyrA)	Glu21Gln	27	-	ERR2510559	G/C
7362	G	C	949.77	SNP	Rv0006 (gyrA)	Glu21Gln	27	-	ERR2510560	G/C
7362	G	C	1164.77	SNP	Rv0006 (gyrA)	Glu21Gln	27	-	ERR2510561	G/C
7362	G	C	1972.77	SNP	Rv0006 (gyrA)	Glu21Gln	27	-	ERR2510562	G/C
7362	G	C	3587.77	SNP	Rv0006 (gyrA)	Glu21Gln	27	-	ERR2510563	G/C
7362	G	C	965.77	SNP	Rv0006 (gyrA)	Glu21Gln	27	-	ERR2510564	G/C
7362	G	C	723.77	SNP	Rv0006 (gyrA)	Glu21Gln	27	-	ERR2510565	G/C
7362	G	C	3891.77	SNP	Rv0006 (gyrA)	Glu21Gln	27	-	ERR2510566	G/C
7362	G	C	2239.77	SNP	Rv0006 (gyrA)	Glu21Gln	27	-	ERR2510567	G/C
7362	G	C	3090.77	SNP	Rv0006 (gyrA)	Glu21Gln	27	-	ERR2510568	G/C
7362	G	C	1752.77	SNP	Rv0006 (gyrA)	Glu21Gln	27	-	ERR2510569	G/C
7362	G	C	2554.77	SNP	Rv0006 (gyrA)	Glu21Gln	27	-	ERR2510570	G/C
7362	G	C	4693.77	SNP	Rv0006 (gyrA)	Glu21Gln	27	-	ERR2510571	G/C
7362	G	C	2052.77	SNP	Rv0006 (gyrA)	Glu21Gln	27	-	ERR2510572	G/C
7362	G	C	3174.77	SNP	Rv0006 (gyrA)	Glu21Gln	27	-	ERR2510573	G/C
7362	G	C	1015.77	SNP	Rv0006 (gyrA)	Glu21Gln	27	-	ERR2510574	G/C
7362	G	C	1911.77	SNP	Rv0006 (gyrA)	Glu21Gln	27	-	ERR2510575	G/C
7362	G	C	1330.77	SNP	Rv0006 (gyrA)	Glu21Gln	27	-	ERR2510576	G/C
7362	G	C	1602.77	SNP	Rv0006 (gyrA)	Glu21Gln	27	-	ERR2510577	G/C
7362	G	C	2803.77	SNP	Rv0006 (gyrA)	Glu21Gln	27	-	ERR2510578	G/C
7362	G	C	1186.77	SNP	Rv0006 (gyrA)	Glu21Gln	27	-	ERR2510579	G/C
7362	G	C	1042.77	SNP	Rv0006 (gyrA)	Glu21Gln	27	-	ERR2510580	G/C
7362	G	C	2675.77	SNP	Rv0006 (gyrA)	Glu21Gln	27	-	ERR2510581	G/C
7362	G	C	1796.77	SNP	Rv0006 (gyrA)	Glu21Gln	27	-	ERR2510582	G/C
7362	G	C	1324.77	SNP	Rv0006 (gyrA)	Glu21Gln	27	-	ERR2510583	G/C
7362	G	C	1245.77	SNP	Rv0006 (gyrA)	Glu21Gln	27	-	ERR2510584	G/C
7362	G	C	1850.77	SNP	Rv0006 (gyrA)	Glu21Gln	27	-	ERR2510585	G/C
7362	G	C	5093.77	SNP	Rv0006 (gyrA)	Glu21Gln	27	-	ERR2510586	G/C
7362	G	C	1305.77	SNP	Rv0006 (gyrA)	Glu21Gln	27	-	ERR2510587	G/C
7362	G	C	2664.77	SNP	Rv0006 (gyrA)	Glu21Gln	27	-	ERR2510588	G/C
7362	G	C	3328.77	SNP	Rv0006 (gyrA)	Glu21Gln	27	-	ERR2510589	G/C
7362	G	C	1032.77	SNP	Rv0006 (gyrA)	Glu21Gln	27	-	ERR2510590	G/C
7362	G	C	1472.77	SNP	Rv0006 (gyrA)	Glu21Gln	27	-	ERR2510591	G/C
7362	G	C	1298.77	SNP	Rv0006 (gyrA)	Glu21Gln	27	-	ERR2510592	G/C
7362	G	C	482.77	SNP	Rv0006 (gyrA)	Glu21Gln	27	-	ERR2510593	G/C
7362	G	C	1091.77	SNP	Rv0006 (gyrA)	Glu21Gln	27	-	ERR2510594	G/C
7362	G	C	3290.77	SNP	Rv0006 (gyrA)	Glu21Gln	27	-	ERR2510595	G/C
7362	G	C	4497.77	SNP	Rv0006 (gyrA)	Glu21Gln	27	-	ERR2510596	G/C
7362	G	C	2120.77	SNP	Rv0006 (gyrA)	Glu21Gln	27	-	ERR2510597	G/C
7362	G	C	1046.77	SNP	Rv0006 (gyrA)	Glu21Gln	27	-	ERR2510598	G/C
7362	G	C	1259.77	SNP	Rv0006 (gyrA)	Glu21Gln	27	-	ERR2510599	G/C
7362	G	C	1590.77	SNP	Rv0006 (gyrA)	Glu21Gln	27	-	ERR2510600	G/C
7362	G	C	5606.77	SNP	Rv0006 (gyrA)	Glu21Gln	27	-	ERR2510601	G/C
7362	G	C	881.77	SNP	Rv0006 (gyrA)	Glu21Gln	27	-	ERR2510602	G/C
7362	G	C	3067.77	SNP	Rv0006 (gyrA)	Glu21Gln	27	-	ERR2510603	G/C
7362	G	C	4225.77	SNP	Rv0006 (gyrA)	Glu21Gln	27	-	ERR2510604	G/C
7362	G	C	869.77	SNP	Rv0006 (gyrA)	Glu21Gln	27	-	ERR2510605	G/C
7362	G	C	1525.77	SNP	Rv0006 (gyrA)	Glu21Gln	27	-	ERR2510606	G/C
7362	G	C	555.77	SNP	Rv0006 (gyrA)	Glu21Gln	27	-	ERR2510607	G/C
7362	G	C	3212.77	SNP	Rv0006 (gyrA)	Glu21Gln	27	-	ERR2510608	G/C
7362	G	C	1087.77	SNP	Rv0006 (gyrA)	Glu21Gln	27	-	ERR2510609	G/C
7362	G	C	2776.77	SNP	Rv0006 (gyrA)	Glu21Gln	27	-	ERR2510610	G/C
7362	G	C	1137.77	SNP	Rv0006 (gyrA)	Glu21Gln	27	-	ERR2510611	G/C
7362	G	C	5065.77	SNP	Rv0006 (gyrA)	Glu21Gln	27	-	ERR2510612	G/C
7362	G	C	4010.77	SNP	Rv0006 (gyrA)	Glu21Gln	27	-	ERR2510613	G/C
7362	G	C	3924.77	SNP	Rv0006 (gyrA)	Glu21Gln	27	-	ERR2510614	G/C
7362	G	C	3719.77	SNP	Rv0006 (gyrA)	Glu21Gln	27	-	ERR2510615	G/C
7362	G	C	3005.77	SNP	Rv0006 (gyrA)	Glu21Gln	27	-	ERR2510616	G/C
7362	G	C	603.77	SNP	Rv0006 (gyrA)	Glu21Gln	27	-	ERR2510617	G/C
7362	G	C	2726.77	SNP	Rv0006 (gyrA)	Glu21Gln	27	-	ERR2510618	G/C
7362	G	C	1421.77	SNP	Rv0006 (gyrA)	Glu21Gln	27	-	ERR2510619	G/C
7362	G	C	3552.77	SNP	Rv0006 (gyrA)	Glu21Gln	27	-	ERR2510620	G/C
7362	G	C	4448.77	SNP	Rv0006 (gyrA)	Glu21Gln	27	-	ERR2510621	G/C
7362	G	C	4643.77	SNP	Rv0006 (gyrA)	Glu21Gln	27	-	ERR2510622	G/C
7362	G	C	3884.77	SNP	Rv0006 (gyrA)	Glu21Gln	27	-	ERR2510623	G/C
7362	G	C	2796.77	SNP	Rv0006 (gyrA)	Glu21Gln	27	-	ERR2510624	G/C
7362	G	C	3615.77	SNP	Rv0006 (gyrA)	Glu21Gln	27	-	ERR2510625	G/C
7362	G	C	4196.77	SNP	Rv0006 (gyrA)	Glu21Gln	27	-	ERR2510626	G/C
7362	G	C	2492.77	SNP	Rv0006 (gyrA)	Glu21Gln	27	-	ERR2510627	G/C
7362	G	C	801.77	SNP	Rv0006 (gyrA)	Glu21Gln	27	-	ERR2510628	G/C
7362	G	C	4309.77	SNP	Rv0006 (gyrA)	Glu21Gln	27	-	ERR2510629	G/C
7362	G	C	1604.77	SNP	Rv0006 (gyrA)	Glu21Gln	27	-	ERR2510630	G/C
7362	G	C	1349.77	SNP	Rv0006 (gyrA)	Glu21Gln	27	-	ERR2510631	G/C
7362	G	C	1800.77	SNP	Rv0006 (gyrA)	Glu21Gln	27	-	ERR2510632	G/C
7362	G	C	1282.77	SNP	Rv0006 (gyrA)	Glu21Gln	27	-	ERR2510633	G/C
7362	G	C	747.77	SNP	Rv0006 (gyrA)	Glu21Gln	27	-	ERR2510634	G/C
7362	G	C	2540.77	SNP	Rv0006 (gyrA)	Glu21Gln	27	-	ERR2510635	G/C
7362	G	C	3558.77	SNP	Rv0006 (gyrA)	Glu21Gln	27	-	ERR2510636	G/C
7362	G	C	4831.77	SNP	Rv0006 (gyrA)	Glu21Gln	27	-	ERR2510637	G/C
7362	G	C	1001.77	SNP	Rv0006 (gyrA)	Glu21Gln	27	-	ERR2510638	G/C
7362	G	C	1246.77	SNP	Rv0006 (gyrA)	Glu21Gln	27	-	ERR2510639	G/C
7362	G	C	2690.77	SNP	Rv0006 (gyrA)	Glu21Gln	27	-	ERR2510640	G/C
7362	G	C	2428.77	SNP	Rv0006 (gyrA)	Glu21Gln	27	-	ERR2510641	G/C
7362	G	C	3534.77	SNP	Rv0006 (gyrA)	Glu21Gln	27	-	ERR2510642	G/C
7362	G	C	918.77	SNP	Rv0006 (gyrA)	Glu21Gln	27	-	ERR2510643	G/C
7362	G	C	1841.77	SNP	Rv0006 (gyrA)	Glu21Gln	27	-	ERR2510644	G/C
7362	G	C	3343.77	SNP	Rv0006 (gyrA)	Glu21Gln	27	-	ERR2510645	G/C
7564	G	C	1611.77	SNP	Rv0006 (gyrA)	Gly88Ala	21	resistance	ERR2510350	G/C
7566	G	A	448.77	SNP	Rv0006 (gyrA)	Asp89Asn	36	resistance	ERR2510420	G/A
7566	G	A	4137.77	SNP	Rv0006 (gyrA)	Asp89Asn	36	resistance	ERR2510432	G/A
7566	G	A	3637.77	SNP	Rv0006 (gyrA)	Asp89Asn	36	resistance	ERR2510566	G/A
7570	C	T	630.77	SNP	Rv0006 (gyrA)	Ala90Val(s)	9867	resistance	ERR2510342	C/T
7570	C	T	910.77	SNP	Rv0006 (gyrA)	Ala90Val(s)	9867	resistance	ERR2510383	C/T
7570	C	T	1451.77	SNP	Rv0006 (gyrA)	Ala90Val(s)	9867	resistance	ERR2510389	C/T
7570	C	T	1228.77	SNP	Rv0006 (gyrA)	Ala90Val(s)	9867	resistance	ERR2510391	C/T
7570	C	T	1296.77	SNP	Rv0006 (gyrA)	Ala90Val(s)	9867	resistance	ERR2510392	C/T
7570	C	T	368.77	SNP	Rv0006 (gyrA)	Ala90Val(s)	9867	resistance	ERR2510394	C/T
7570	C	T	525.77	SNP	Rv0006 (gyrA)	Ala90Val(s)	9867	resistance	ERR2510395	C/T
7570	C	T	1427.77	SNP	Rv0006 (gyrA)	Ala90Val(s)	9867	resistance	ERR2510411	C/T
7570	C	T	1441.77	SNP	Rv0006 (gyrA)	Ala90Val(s)	9867	resistance	ERR2510413	C/T
7570	C	T	1014.77	SNP	Rv0006 (gyrA)	Ala90Val(s)	9867	resistance	ERR2510414	C/T
7570	C	T	1854.77	SNP	Rv0006 (gyrA)	Ala90Val(s)	9867	resistance	ERR2510418	C/T
7570	C	T	841.77	SNP	Rv0006 (gyrA)	Ala90Val(s)	9867	resistance	ERR2510419	C/T
7570	C	T	1278.77	SNP	Rv0006 (gyrA)	Ala90Val(s)	9867	resistance	ERR2510423	C/T
7570	C	T	978.77	SNP	Rv0006 (gyrA)	Ala90Val(s)	9867	resistance	ERR2510427	C/T
7570	C	T	1334.77	SNP	Rv0006 (gyrA)	Ala90Val(s)	9867	resistance	ERR2510445	C/T
7570	C	T	1284.77	SNP	Rv0006 (gyrA)	Ala90Val(s)	9867	resistance	ERR2510547	C/T
7570	C	T	2652.77	SNP	Rv0006 (gyrA)	Ala90Val(s)	9867	resistance	ERR2510548	C/T
7570	C	T	2013.77	SNP	Rv0006 (gyrA)	Ala90Val(s)	9867	resistance	ERR2510551	C/T
7570	C	T	2185.77	SNP	Rv0006 (gyrA)	Ala90Val(s)	9867	resistance	ERR2510553	C/T
7570	C	T	637.77	SNP	Rv0006 (gyrA)	Ala90Val(s)	9867	resistance	ERR2510554	C/T
7570	C	T	2040.77	SNP	Rv0006 (gyrA)	Ala90Val(s)	9867	resistance	ERR2510557	C/T
7570	C	T	1639.77	SNP	Rv0006 (gyrA)	Ala90Val(s)	9867	resistance	ERR2510558	C/T
7570	C	T	1175.77	SNP	Rv0006 (gyrA)	Ala90Val(s)	9867	resistance	ERR2510577	C/T
7570	C	T	3308.77	SNP	Rv0006 (gyrA)	Ala90Val(s)	9867	resistance	ERR2510578	C/T
7570	C	T	930.77	SNP	Rv0006 (gyrA)	Ala90Val(s)	9867	resistance	ERR2510580	C/T
7570	C	T	4798.77	SNP	Rv0006 (gyrA)	Ala90Val(s)	9867	resistance	ERR2510586	C/T
7570	C	T	417.77	SNP	Rv0006 (gyrA)	Ala90Val(s)	9867	resistance	ERR2510595	C/T
7570	C	T	919.77	SNP	Rv0006 (gyrA)	Ala90Val(s)	9867	resistance	ERR2510605	C/T
7570	C	T	1582.77	SNP	Rv0006 (gyrA)	Ala90Val(s)	9867	resistance	ERR2510616	C/T
7570	C	T	1369.77	SNP	Rv0006 (gyrA)	Ala90Val(s)	9867	resistance	ERR2510631	C/T
7570	C	T	315.77	SNP	Rv0006 (gyrA)	Ala90Val(s)	9867	resistance	ERR2510639	C/T
7570	C	T	2382.77	SNP	Rv0006 (gyrA)	Ala90Val(s)	9867	resistance	ERR2510640	C/T
7570	C	T	916.77	SNP	Rv0006 (gyrA)	Ala90Val(s)	9867	resistance	ERR2510643	C/T
7572	T	C	2768.77	SNP	Rv0006 (gyrA)	Ser91Pro	12	resistance	ERR2510360	T/C
7572	T	C	893.1	SNP	Rv0006 (gyrA)	Ser91Pro	12	resistance	ERR2510364	T/C
7572	T	C	865.77	SNP	Rv0006 (gyrA)	Ser91Pro	12	resistance	ERR2510402	T/C
7572	T	C	688.77	SNP	Rv0006 (gyrA)	Ser91Pro	12	resistance	ERR2510590	T/C
7572	T	C	607.77	SNP	Rv0006 (gyrA)	Ser91Pro	12	resistance	ERR2510606	T/C
7572	T	C	2111.77	SNP	Rv0006 (gyrA)	Ser91Pro	12	resistance	ERR2510623	T/C
7581	G	C	1360.77	SNP	Rv0006 (gyrA)	Asp94His	3	resistance	ERR2510355	G/C
7581	G	T	33.77	SNP	Rv0006 (gyrA)	Asp94Tyr	0	resistance	ERR2510364	G/T
7581	G	T	1634.77	SNP	Rv0006 (gyrA)	Asp94Tyr	0	resistance	ERR2510365	G/T
7581	G	A	2967.77	SNP	Rv0006 (gyrA)	Asp94Asn	36	resistance	ERR2510372	G/A
7581	G	A	1274.77	SNP	Rv0006 (gyrA)	Asp94Asn	36	resistance	ERR2510377	G/A
7581	G	A	470.98	SNP	Rv0006 (gyrA)	Asp94Asn	36	resistance	ERR2510381	G/A
7581	G	A	268.77	SNP	Rv0006 (gyrA)	Asp94Asn	36	resistance	ERR2510394	G/A
7581	G	A	3690.77	SNP	Rv0006 (gyrA)	Asp94Asn	36	resistance	ERR2510399	G/A
7581	G	A	1002.77	SNP	Rv0006 (gyrA)	Asp94Asn	36	resistance	ERR2510400	G/A
7581	G	A	1250.77	SNP	Rv0006 (gyrA)	Asp94Asn	36	resistance	ERR2510434	G/A
7581	G	C	881.77	SNP	Rv0006 (gyrA)	Asp94His	3	resistance	ERR2510437	G/C
7581	G	T	2127.77	SNP	Rv0006 (gyrA)	Asp94Tyr	0	resistance	ERR2510549	G/T
7581	G	T	3324.77	SNP	Rv0006 (gyrA)	Asp94Tyr	0	resistance	ERR2510550	G/T
7581	G	T	1140.77	SNP	Rv0006 (gyrA)	Asp94Tyr	0	resistance	ERR2510572	G/T
7581	G	A	828.77	SNP	Rv0006 (gyrA)	Asp94Asn	36	resistance	ERR2510574	G/A
7581	G	A	733.28	SNP	Rv0006 (gyrA)	Asp94Asn	36	resistance	ERR2510594	G/A
7581	G	T	1201.77	SNP	Rv0006 (gyrA)	Asp94Tyr	0	resistance	ERR2510611	G/T
7581	G	A	1232.77	SNP	Rv0006 (gyrA)	Asp94Asn	36	resistance	ERR2510619	G/A
7581	G	T	2763.77	SNP	Rv0006 (gyrA)	Asp94Tyr	0	resistance	ERR2510625	G/T
7581	G	T	52.77	SNP	Rv0006 (gyrA)	Asp94Tyr	0	resistance	ERR2510639	G/T
7582	A	G	767.1	SNP	Rv0006 (gyrA)	Asp94Gly	11	resistance	ERR2510339	A/G
7582	A	G	2162.77	SNP	Rv0006 (gyrA)	Asp94Gly	11	resistance	ERR2510341	A/G
7582	A	C	842.77	SNP	Rv0006 (gyrA)	Asp94Ala	10	resistance	ERR2510343	A/C
7582	A	G	884.77	SNP	Rv0006 (gyrA)	Asp94Gly	11	resistance	ERR2510351	A/G
7582	A	G	1141.77	SNP	Rv0006 (gyrA)	Asp94Gly	11	resistance	ERR2510361	A/G
7582	A	G	1054.77	SNP	Rv0006 (gyrA)	Asp94Gly	11	resistance	ERR2510368	A/G
7582	A	G	794.77	SNP	Rv0006 (gyrA)	Asp94Gly	11	resistance	ERR2510369	A/G
7582	A	G	502.77	SNP	Rv0006 (gyrA)	Asp94Gly	11	resistance	ERR2510370	A/G
7582	A	G	2438.77	SNP	Rv0006 (gyrA)	Asp94Gly	11	resistance	ERR2510374	A/G
7582	A	G	586.77	SNP	Rv0006 (gyrA)	Asp94Gly	11	resistance	ERR2510378	A/G
7582	A	G	1196.77	SNP	Rv0006 (gyrA)	Asp94Gly	11	resistance	ERR2510384	A/G
7582	A	G	3916.77	SNP	Rv0006 (gyrA)	Asp94Gly	11	resistance	ERR2510385	A/G
7582	A	G	79.77	SNP	Rv0006 (gyrA)	Asp94Gly	11	resistance	ERR2510387	A/G
7582	A	G	2320.77	SNP	Rv0006 (gyrA)	Asp94Gly	11	resistance	ERR2510390	A/G
7582	A	G	1739.77	SNP	Rv0006 (gyrA)	Asp94Gly	11	resistance	ERR2510393	A/G
7582	A	G	1414.77	SNP	Rv0006 (gyrA)	Asp94Gly	11	resistance	ERR2510398	A/G
7582	A	G	2329.77	SNP	Rv0006 (gyrA)	Asp94Gly	11	resistance	ERR2510403	A/G
7582	A	G	2516.77	SNP	Rv0006 (gyrA)	Asp94Gly	11	resistance	ERR2510408	A/G
7582	A	G	1315.77	SNP	Rv0006 (gyrA)	Asp94Gly	11	resistance	ERR2510410	A/G
7582	A	G	1540.77	SNP	Rv0006 (gyrA)	Asp94Gly	11	resistance	ERR2510421	A/G
7582	A	G	4147.77	SNP	Rv0006 (gyrA)	Asp94Gly	11	resistance	ERR2510422	A/G
7582	A	G	1902.77	SNP	Rv0006 (gyrA)	Asp94Gly	11	resistance	ERR2510426	A/G
7582	A	G	1902.77	SNP	Rv0006 (gyrA)	Asp94Gly	11	resistance	ERR2510441	A/G
7582	A	G	820.77	SNP	Rv0006 (gyrA)	Asp94Gly	11	resistance	ERR2510546	A/G
7582	A	G	799.77	SNP	Rv0006 (gyrA)	Asp94Gly	11	resistance	ERR2510560	A/G
7582	A	G	1554.77	SNP	Rv0006 (gyrA)	Asp94Gly	11	resistance	ERR2510561	A/G
7582	A	G	1566.77	SNP	Rv0006 (gyrA)	Asp94Gly	11	resistance	ERR2510568	A/G
7582	A	G	1848.77	SNP	Rv0006 (gyrA)	Asp94Gly	11	resistance	ERR2510576	A/G
7582	A	G	1097.77	SNP	Rv0006 (gyrA)	Asp94Gly	11	resistance	ERR2510587	A/G
7582	A	G	3078.77	SNP	Rv0006 (gyrA)	Asp94Gly	11	resistance	ERR2510588	A/G
7582	A	G	339.77	SNP	Rv0006 (gyrA)	Asp94Gly	11	resistance	ERR2510592	A/G
7582	A	C	243.77	SNP	Rv0006 (gyrA)	Asp94Ala	10	resistance	ERR2510595	A/C
7582	A	C	151.77	SNP	Rv0006 (gyrA)	Asp94Ala	10	resistance	ERR2510598	A/C
7582	A	G	1472.77	SNP	Rv0006 (gyrA)	Asp94Gly	11	resistance	ERR2510600	A/G
7582	A	G	4477.77	SNP	Rv0006 (gyrA)	Asp94Gly	11	resistance	ERR2510604	A/G
7582	A	G	501.77	SNP	Rv0006 (gyrA)	Asp94Gly	11	resistance	ERR2510607	A/G
7582	A	G	2991.77	SNP	Rv0006 (gyrA)	Asp94Gly	11	resistance	ERR2510610	A/G
7582	A	G	3674.77	SNP	Rv0006 (gyrA)	Asp94Gly	11	resistance	ERR2510614	A/G
7582	A	G	1190.77	SNP	Rv0006 (gyrA)	Asp94Gly	11	resistance	ERR2510623	A/G
7582	A	G	3377.77	SNP	Rv0006 (gyrA)	Asp94Gly	11	resistance	ERR2510627	A/G
7582	A	G	773.77	SNP	Rv0006 (gyrA)	Asp94Gly	11	resistance	ERR2510628	A/G
7582	A	G	1249.77	SNP	Rv0006 (gyrA)	Asp94Gly	11	resistance	ERR2510633	A/G
7582	A	G	411.77	SNP	Rv0006 (gyrA)	Asp94Gly	11	resistance	ERR2510639	A/G
7582	A	G	4383.77	SNP	Rv0006 (gyrA)	Asp94Gly	11	resistance	ERR2510642	A/G
7585	G	C	4167.77	SNP	Rv0006 (gyrA)	Ser95Thr	32	genotype	ERR2510337	G/C
7585	G	C	1958.77	SNP	Rv0006 (gyrA)	Ser95Thr	32	genotype	ERR2510338	G/C
7585	G	C	931.77	SNP	Rv0006 (gyrA)	Ser95Thr	32	genotype	ERR2510339	G/C
7585	G	C	1721.77	SNP	Rv0006 (gyrA)	Ser95Thr	32	genotype	ERR2510340	G/C
7585	G	C	2144.77	SNP	Rv0006 (gyrA)	Ser95Thr	32	genotype	ERR2510341	G/C
7585	G	C	1164.77	SNP	Rv0006 (gyrA)	Ser95Thr	32	genotype	ERR2510342	G/C
7585	G	C	954.77	SNP	Rv0006 (gyrA)	Ser95Thr	32	genotype	ERR2510343	G/C
7585	G	C	6342.77	SNP	Rv0006 (gyrA)	Ser95Thr	32	genotype	ERR2510344	G/C
7585	G	C	4445.77	SNP	Rv0006 (gyrA)	Ser95Thr	32	genotype	ERR2510345	G/C
7585	G	C	2120.77	SNP	Rv0006 (gyrA)	Ser95Thr	32	genotype	ERR2510346	G/C
7585	G	C	1916.77	SNP	Rv0006 (gyrA)	Ser95Thr	32	genotype	ERR2510347	G/C
7585	G	C	989.77	SNP	Rv0006 (gyrA)	Ser95Thr	32	genotype	ERR2510348	G/C
7585	G	C	1947.77	SNP	Rv0006 (gyrA)	Ser95Thr	32	genotype	ERR2510349	G/C
7585	G	C	1937.77	SNP	Rv0006 (gyrA)	Ser95Thr	32	genotype	ERR2510350	G/C
7585	G	C	903.77	SNP	Rv0006 (gyrA)	Ser95Thr	32	genotype	ERR2510351	G/C
7585	G	C	1740.77	SNP	Rv0006 (gyrA)	Ser95Thr	32	genotype	ERR2510352	G/C
7585	G	C	2151.77	SNP	Rv0006 (gyrA)	Ser95Thr	32	genotype	ERR2510353	G/C
7585	G	C	1252.77	SNP	Rv0006 (gyrA)	Ser95Thr	32	genotype	ERR2510354	G/C
7585	G	C	3796.77	SNP	Rv0006 (gyrA)	Ser95Thr	32	genotype	ERR2510355	G/C
7585	G	C	4953.77	SNP	Rv0006 (gyrA)	Ser95Thr	32	genotype	ERR2510356	G/C
7585	G	C	918.77	SNP	Rv0006 (gyrA)	Ser95Thr	32	genotype	ERR2510357	G/C
7585	G	C	2784.77	SNP	Rv0006 (gyrA)	Ser95Thr	32	genotype	ERR2510358	G/C
7585	G	C	3007.77	SNP	Rv0006 (gyrA)	Ser95Thr	32	genotype	ERR2510359	G/C
7585	G	C	2970.77	SNP	Rv0006 (gyrA)	Ser95Thr	32	genotype	ERR2510360	G/C
7585	G	C	1191.77	SNP	Rv0006 (gyrA)	Ser95Thr	32	genotype	ERR2510361	G/C
7585	G	C	2453.77	SNP	Rv0006 (gyrA)	Ser95Thr	32	genotype	ERR2510362	G/C
7585	G	C	1234.77	SNP	Rv0006 (gyrA)	Ser95Thr	32	genotype	ERR2510363	G/C
7585	G	C	1372.77	SNP	Rv0006 (gyrA)	Ser95Thr	32	genotype	ERR2510364	G/C
7585	G	C	1802.77	SNP	Rv0006 (gyrA)	Ser95Thr	32	genotype	ERR2510365	G/C
7585	G	C	484.77	SNP	Rv0006 (gyrA)	Ser95Thr	32	genotype	ERR2510366	G/C
7585	G	C	4286.77	SNP	Rv0006 (gyrA)	Ser95Thr	32	genotype	ERR2510367	G/C
7585	G	C	1556.77	SNP	Rv0006 (gyrA)	Ser95Thr	32	genotype	ERR2510368	G/C
7585	G	C	1243.77	SNP	Rv0006 (gyrA)	Ser95Thr	32	genotype	ERR2510369	G/C
7585	G	C	469.77	SNP	Rv0006 (gyrA)	Ser95Thr	32	genotype	ERR2510370	G/C
7585	G	C	1686.77	SNP	Rv0006 (gyrA)	Ser95Thr	32	genotype	ERR2510371	G/C
7585	G	C	3600.77	SNP	Rv0006 (gyrA)	Ser95Thr	32	genotype	ERR2510372	G/C
7585	G	C	2822.77	SNP	Rv0006 (gyrA)	Ser95Thr	32	genotype	ERR2510373	G/C
7585	G	C	2710.77	SNP	Rv0006 (gyrA)	Ser95Thr	32	genotype	ERR2510374	G/C
7585	G	C	1970.77	SNP	Rv0006 (gyrA)	Ser95Thr	32	genotype	ERR2510375	G/C
7585	G	C	1098.77	SNP	Rv0006 (gyrA)	Ser95Thr	32	genotype	ERR2510376	G/C
7585	G	C	1406.77	SNP	Rv0006 (gyrA)	Ser95Thr	32	genotype	ERR2510377	G/C
7585	G	C	673.77	SNP	Rv0006 (gyrA)	Ser95Thr	32	genotype	ERR2510378	G/C
7585	G	C	2320.77	SNP	Rv0006 (gyrA)	Ser95Thr	32	genotype	ERR2510379	G/C
7585	G	C	1103.77	SNP	Rv0006 (gyrA)	Ser95Thr	32	genotype	ERR2510380	G/C
7585	G	C	591.77	SNP	Rv0006 (gyrA)	Ser95Thr	32	genotype	ERR2510381	G/C
7585	G	C	918.77	SNP	Rv0006 (gyrA)	Ser95Thr	32	genotype	ERR2510382	G/C
7585	G	C	964.77	SNP	Rv0006 (gyrA)	Ser95Thr	32	genotype	ERR2510383	G/C
7585	G	C	3885.77	SNP	Rv0006 (gyrA)	Ser95Thr	32	genotype	ERR2510385	G/C
7585	G	C	991.77	SNP	Rv0006 (gyrA)	Ser95Thr	32	genotype	ERR2510386	G/C
7585	G	C	3439.77	SNP	Rv0006 (gyrA)	Ser95Thr	32	genotype	ERR2510388	G/C
7585	G	C	2015.77	SNP	Rv0006 (gyrA)	Ser95Thr	32	genotype	ERR2510389	G/C
7585	G	C	2348.77	SNP	Rv0006 (gyrA)	Ser95Thr	32	genotype	ERR2510390	G/C
7585	G	C	1666.77	SNP	Rv0006 (gyrA)	Ser95Thr	32	genotype	ERR2510391	G/C
7585	G	C	1734.77	SNP	Rv0006 (gyrA)	Ser95Thr	32	genotype	ERR2510393	G/C
7585	G	C	1002.77	SNP	Rv0006 (gyrA)	Ser95Thr	32	genotype	ERR2510394	G/C
7585	G	C	562.77	SNP	Rv0006 (gyrA)	Ser95Thr	32	genotype	ERR2510395	G/C
7585	G	C	2736.77	SNP	Rv0006 (gyrA)	Ser95Thr	32	genotype	ERR2510396	G/C
7585	G	C	1206.77	SNP	Rv0006 (gyrA)	Ser95Thr	32	genotype	ERR2510397	G/C
7585	G	C	4106.77	SNP	Rv0006 (gyrA)	Ser95Thr	32	genotype	ERR2510399	G/C
7585	G	C	1079.77	SNP	Rv0006 (gyrA)	Ser95Thr	32	genotype	ERR2510400	G/C
7585	G	C	2591.77	SNP	Rv0006 (gyrA)	Ser95Thr	32	genotype	ERR2510401	G/C
7585	G	C	870.77	SNP	Rv0006 (gyrA)	Ser95Thr	32	genotype	ERR2510402	G/C
7585	G	C	2313.77	SNP	Rv0006 (gyrA)	Ser95Thr	32	genotype	ERR2510403	G/C
7585	G	C	509.77	SNP	Rv0006 (gyrA)	Ser95Thr	32	genotype	ERR2510404	G/C
7585	G	C	2721.77	SNP	Rv0006 (gyrA)	Ser95Thr	32	genotype	ERR2510405	G/C
7585	G	C	889.77	SNP	Rv0006 (gyrA)	Ser95Thr	32	genotype	ERR2510406	G/C
7585	G	C	779.77	SNP	Rv0006 (gyrA)	Ser95Thr	32	genotype	ERR2510407	G/C
7585	G	C	2504.77	SNP	Rv0006 (gyrA)	Ser95Thr	32	genotype	ERR2510408	G/C
7585	G	C	2379.77	SNP	Rv0006 (gyrA)	Ser95Thr	32	genotype	ERR2510409	G/C
7585	G	C	1317.77	SNP	Rv0006 (gyrA)	Ser95Thr	32	genotype	ERR2510410	G/C
7585	G	C	2642.77	SNP	Rv0006 (gyrA)	Ser95Thr	32	genotype	ERR2510412	G/C
7585	G	C	1748.77	SNP	Rv0006 (gyrA)	Ser95Thr	32	genotype	ERR2510413	G/C
7585	G	C	892.77	SNP	Rv0006 (gyrA)	Ser95Thr	32	genotype	ERR2510415	G/C
7585	G	C	1273.77	SNP	Rv0006 (gyrA)	Ser95Thr	32	genotype	ERR2510416	G/C
7585	G	C	1767.77	SNP	Rv0006 (gyrA)	Ser95Thr	32	genotype	ERR2510417	G/C
7585	G	C	1971.77	SNP	Rv0006 (gyrA)	Ser95Thr	32	genotype	ERR2510418	G/C
7585	G	C	668.77	SNP	Rv0006 (gyrA)	Ser95Thr	32	genotype	ERR2510419	G/C
7585	G	C	564.77	SNP	Rv0006 (gyrA)	Ser95Thr	32	genotype	ERR2510420	G/C
7585	G	C	1382.77	SNP	Rv0006 (gyrA)	Ser95Thr	32	genotype	ERR2510421	G/C
7585	G	C	4048.77	SNP	Rv0006 (gyrA)	Ser95Thr	32	genotype	ERR2510422	G/C
7585	G	C	1309.77	SNP	Rv0006 (gyrA)	Ser95Thr	32	genotype	ERR2510423	G/C
7585	G	C	1721.77	SNP	Rv0006 (gyrA)	Ser95Thr	32	genotype	ERR2510424	G/C
7585	G	C	829.77	SNP	Rv0006 (gyrA)	Ser95Thr	32	genotype	ERR2510425	G/C
7585	G	C	1871.77	SNP	Rv0006 (gyrA)	Ser95Thr	32	genotype	ERR2510426	G/C
7585	G	C	2934.77	SNP	Rv0006 (gyrA)	Ser95Thr	32	genotype	ERR2510428	G/C
7585	G	C	2724.77	SNP	Rv0006 (gyrA)	Ser95Thr	32	genotype	ERR2510429	G/C
7585	G	C	2592.77	SNP	Rv0006 (gyrA)	Ser95Thr	32	genotype	ERR2510430	G/C
7585	G	C	1911.77	SNP	Rv0006 (gyrA)	Ser95Thr	32	genotype	ERR2510431	G/C
7585	G	C	5347.77	SNP	Rv0006 (gyrA)	Ser95Thr	32	genotype	ERR2510432	G/C
7585	G	C	1689.77	SNP	Rv0006 (gyrA)	Ser95Thr	32	genotype	ERR2510433	G/C
7585	G	C	1933.77	SNP	Rv0006 (gyrA)	Ser95Thr	32	genotype	ERR2510435	G/C
7585	G	C	3634.77	SNP	Rv0006 (gyrA)	Ser95Thr	32	genotype	ERR2510436	G/C
7585	G	C	882.77	SNP	Rv0006 (gyrA)	Ser95Thr	32	genotype	ERR2510437	G/C
7585	G	C	1699.77	SNP	Rv0006 (gyrA)	Ser95Thr	32	genotype	ERR2510438	G/C
7585	G	C	1902.77	SNP	Rv0006 (gyrA)	Ser95Thr	32	genotype	ERR2510439	G/C
7585	G	C	1998.77	SNP	Rv0006 (gyrA)	Ser95Thr	32	genotype	ERR2510441	G/C
7585	G	C	1535.77	SNP	Rv0006 (gyrA)	Ser95Thr	32	genotype	ERR2510442	G/C
7585	G	C	3281.77	SNP	Rv0006 (gyrA)	Ser95Thr	32	genotype	ERR2510443	G/C
7585	G	C	2211.77	SNP	Rv0006 (gyrA)	Ser95Thr	32	genotype	ERR2510444	G/C
7585	G	C	2015.77	SNP	Rv0006 (gyrA)	Ser95Thr	32	genotype	ERR2510445	G/C
7585	G	C	860.77	SNP	Rv0006 (gyrA)	Ser95Thr	32	genotype	ERR2510546	G/C
7585	G	C	1453.77	SNP	Rv0006 (gyrA)	Ser95Thr	32	genotype	ERR2510547	G/C
7585	G	C	3197.05	SNP	Rv0006 (gyrA)	Ser95Thr	32	genotype	ERR2510548	G/C
7585	G	C	2699.77	SNP	Rv0006 (gyrA)	Ser95Thr	32	genotype	ERR2510549	G/C
7585	G	C	4539.77	SNP	Rv0006 (gyrA)	Ser95Thr	32	genotype	ERR2510550	G/C
7585	G	C	2703.77	SNP	Rv0006 (gyrA)	Ser95Thr	32	genotype	ERR2510551	G/C
7585	G	C	2652.77	SNP	Rv0006 (gyrA)	Ser95Thr	32	genotype	ERR2510553	G/C
7585	G	C	627.77	SNP	Rv0006 (gyrA)	Ser95Thr	32	genotype	ERR2510554	G/C
7585	G	C	4644.77	SNP	Rv0006 (gyrA)	Ser95Thr	32	genotype	ERR2510555	G/C
7585	G	C	3289.77	SNP	Rv0006 (gyrA)	Ser95Thr	32	genotype	ERR2510556	G/C
7585	G	C	2497.77	SNP	Rv0006 (gyrA)	Ser95Thr	32	genotype	ERR2510557	G/C
7585	G	C	2617.77	SNP	Rv0006 (gyrA)	Ser95Thr	32	genotype	ERR2510559	G/C
7585	G	C	1335.77	SNP	Rv0006 (gyrA)	Ser95Thr	32	genotype	ERR2510560	G/C
7585	G	C	1702.77	SNP	Rv0006 (gyrA)	Ser95Thr	32	genotype	ERR2510561	G/C
7585	G	C	2727.77	SNP	Rv0006 (gyrA)	Ser95Thr	32	genotype	ERR2510562	G/C
7585	G	C	3181.78	SNP	Rv0006 (gyrA)	Ser95Thr	32	genotype	ERR2510563	G/C
7585	G	C	907.77	SNP	Rv0006 (gyrA)	Ser95Thr	32	genotype	ERR2510564	G/C
7585	G	C	1036.77	SNP	Rv0006 (gyrA)	Ser95Thr	32	genotype	ERR2510565	G/C
7585	G	C	4481.77	SNP	Rv0006 (gyrA)	Ser95Thr	32	genotype	ERR2510566	G/C
7585	G	C	2851.77	SNP	Rv0006 (gyrA)	Ser95Thr	32	genotype	ERR2510567	G/C
7585	G	C	3763.77	SNP	Rv0006 (gyrA)	Ser95Thr	32	genotype	ERR2510568	G/C
7585	G	C	1970.77	SNP	Rv0006 (gyrA)	Ser95Thr	32	genotype	ERR2510569	G/C
7585	G	C	3082.77	SNP	Rv0006 (gyrA)	Ser95Thr	32	genotype	ERR2510570	G/C
7585	G	C	4377.77	SNP	Rv0006 (gyrA)	Ser95Thr	32	genotype	ERR2510571	G/C
7585	G	C	1401.77	SNP	Rv0006 (gyrA)	Ser95Thr	32	genotype	ERR2510572	G/C
7585	G	C	3897.77	SNP	Rv0006 (gyrA)	Ser95Thr	32	genotype	ERR2510573	G/C
7585	G	C	901.77	SNP	Rv0006 (gyrA)	Ser95Thr	32	genotype	ERR2510574	G/C
7585	G	C	1637.77	SNP	Rv0006 (gyrA)	Ser95Thr	32	genotype	ERR2510575	G/C
7585	G	C	1853.77	SNP	Rv0006 (gyrA)	Ser95Thr	32	genotype	ERR2510576	G/C
7585	G	C	1218.77	SNP	Rv0006 (gyrA)	Ser95Thr	32	genotype	ERR2510577	G/C
7585	G	C	3902.77	SNP	Rv0006 (gyrA)	Ser95Thr	32	genotype	ERR2510578	G/C
7585	G	C	1352.77	SNP	Rv0006 (gyrA)	Ser95Thr	32	genotype	ERR2510579	G/C
7585	G	C	3481.77	SNP	Rv0006 (gyrA)	Ser95Thr	32	genotype	ERR2510581	G/C
7585	G	C	2064.77	SNP	Rv0006 (gyrA)	Ser95Thr	32	genotype	ERR2510582	G/C
7585	G	C	1677.77	SNP	Rv0006 (gyrA)	Ser95Thr	32	genotype	ERR2510583	G/C
7585	G	C	1643.77	SNP	Rv0006 (gyrA)	Ser95Thr	32	genotype	ERR2510584	G/C
7585	G	C	1685.77	SNP	Rv0006 (gyrA)	Ser95Thr	32	genotype	ERR2510585	G/C
7585	G	C	5272.77	SNP	Rv0006 (gyrA)	Ser95Thr	32	genotype	ERR2510586	G/C
7585	G	C	1202.77	SNP	Rv0006 (gyrA)	Ser95Thr	32	genotype	ERR2510587	G/C
7585	G	C	3218.75	SNP	Rv0006 (gyrA)	Ser95Thr	32	genotype	ERR2510589	G/C
7585	G	C	823.77	SNP	Rv0006 (gyrA)	Ser95Thr	32	genotype	ERR2510590	G/C
7585	G	C	1924.77	SNP	Rv0006 (gyrA)	Ser95Thr	32	genotype	ERR2510591	G/C
7585	G	C	1136.77	SNP	Rv0006 (gyrA)	Ser95Thr	32	genotype	ERR2510592	G/C
7585	G	C	723.77	SNP	Rv0006 (gyrA)	Ser95Thr	32	genotype	ERR2510593	G/C
7585	G	C	1148.77	SNP	Rv0006 (gyrA)	Ser95Thr	32	genotype	ERR2510594	G/C
7585	G	C	3402.77	SNP	Rv0006 (gyrA)	Ser95Thr	32	genotype	ERR2510595	G/C
7585	G	C	4828.77	SNP	Rv0006 (gyrA)	Ser95Thr	32	genotype	ERR2510596	G/C
7585	G	C	2186.77	SNP	Rv0006 (gyrA)	Ser95Thr	32	genotype	ERR2510597	G/C
7585	G	C	472.77	SNP	Rv0006 (gyrA)	Ser95Thr	32	genotype	ERR2510598	G/C
7585	G	C	1531.77	SNP	Rv0006 (gyrA)	Ser95Thr	32	genotype	ERR2510600	G/C
7585	G	C	5264.77	SNP	Rv0006 (gyrA)	Ser95Thr	32	genotype	ERR2510601	G/C
7585	G	C	1037.77	SNP	Rv0006 (gyrA)	Ser95Thr	32	genotype	ERR2510602	G/C
7585	G	C	2536.77	SNP	Rv0006 (gyrA)	Ser95Thr	32	genotype	ERR2510603	G/C
7585	G	C	4476.77	SNP	Rv0006 (gyrA)	Ser95Thr	32	genotype	ERR2510604	G/C
7585	G	C	1127.77	SNP	Rv0006 (gyrA)	Ser95Thr	32	genotype	ERR2510605	G/C
7585	G	C	1616.77	SNP	Rv0006 (gyrA)	Ser95Thr	32	genotype	ERR2510606	G/C
7585	G	C	525.77	SNP	Rv0006 (gyrA)	Ser95Thr	32	genotype	ERR2510607	G/C
7585	G	C	4067.77	SNP	Rv0006 (gyrA)	Ser95Thr	32	genotype	ERR2510608	G/C
7585	G	C	1733.77	SNP	Rv0006 (gyrA)	Ser95Thr	32	genotype	ERR2510609	G/C
7585	G	C	3134.77	SNP	Rv0006 (gyrA)	Ser95Thr	32	genotype	ERR2510610	G/C
7585	G	C	1452.77	SNP	Rv0006 (gyrA)	Ser95Thr	32	genotype	ERR2510611	G/C
7585	G	C	4479.77	SNP	Rv0006 (gyrA)	Ser95Thr	32	genotype	ERR2510612	G/C
7585	G	C	4229.77	SNP	Rv0006 (gyrA)	Ser95Thr	32	genotype	ERR2510613	G/C
7585	G	C	3882.77	SNP	Rv0006 (gyrA)	Ser95Thr	32	genotype	ERR2510614	G/C
7585	G	C	5021.77	SNP	Rv0006 (gyrA)	Ser95Thr	32	genotype	ERR2510615	G/C
7585	G	C	2735.77	SNP	Rv0006 (gyrA)	Ser95Thr	32	genotype	ERR2510616	G/C
7585	G	C	3087.77	SNP	Rv0006 (gyrA)	Ser95Thr	32	genotype	ERR2510618	G/C
7585	G	C	1302.77	SNP	Rv0006 (gyrA)	Ser95Thr	32	genotype	ERR2510619	G/C
7585	G	C	3632.77	SNP	Rv0006 (gyrA)	Ser95Thr	32	genotype	ERR2510620	G/C
7585	G	C	4334.77	SNP	Rv0006 (gyrA)	Ser95Thr	32	genotype	ERR2510621	G/C
7585	G	C	5094.77	SNP	Rv0006 (gyrA)	Ser95Thr	32	genotype	ERR2510622	G/C
7585	G	C	4220.77	SNP	Rv0006 (gyrA)	Ser95Thr	32	genotype	ERR2510623	G/C
7585	G	C	3738.77	SNP	Rv0006 (gyrA)	Ser95Thr	32	genotype	ERR2510624	G/C
7585	G	C	3452.77	SNP	Rv0006 (gyrA)	Ser95Thr	32	genotype	ERR2510625	G/C
7585	G	C	3683.77	SNP	Rv0006 (gyrA)	Ser95Thr	32	genotype	ERR2510626	G/C
7585	G	C	3399.77	SNP	Rv0006 (gyrA)	Ser95Thr	32	genotype	ERR2510627	G/C
7585	G	C	688.77	SNP	Rv0006 (gyrA)	Ser95Thr	32	genotype	ERR2510628	G/C
7585	G	C	4473.77	SNP	Rv0006 (gyrA)	Ser95Thr	32	genotype	ERR2510629	G/C
7585	G	C	2341.77	SNP	Rv0006 (gyrA)	Ser95Thr	32	genotype	ERR2510630	G/C
7585	G	C	1533.77	SNP	Rv0006 (gyrA)	Ser95Thr	32	genotype	ERR2510631	G/C
7585	G	C	2232.77	SNP	Rv0006 (gyrA)	Ser95Thr	32	genotype	ERR2510632	G/C
7585	G	C	1325.77	SNP	Rv0006 (gyrA)	Ser95Thr	32	genotype	ERR2510633	G/C
7585	G	C	905.77	SNP	Rv0006 (gyrA)	Ser95Thr	32	genotype	ERR2510634	G/C
7585	G	C	2508.77	SNP	Rv0006 (gyrA)	Ser95Thr	32	genotype	ERR2510635	G/C
7585	G	C	4088.77	SNP	Rv0006 (gyrA)	Ser95Thr	32	genotype	ERR2510637	G/C
7585	G	C	1227.77	SNP	Rv0006 (gyrA)	Ser95Thr	32	genotype	ERR2510638	G/C
7585	G	C	1494.77	SNP	Rv0006 (gyrA)	Ser95Thr	32	genotype	ERR2510639	G/C
7585	G	C	2307.77	SNP	Rv0006 (gyrA)	Ser95Thr	32	genotype	ERR2510640	G/C
7585	G	C	4532.77	SNP	Rv0006 (gyrA)	Ser95Thr	32	genotype	ERR2510642	G/C
7585	G	C	1013.77	SNP	Rv0006 (gyrA)	Ser95Thr	32	genotype	ERR2510643	G/C
7585	G	C	1676.77	SNP	Rv0006 (gyrA)	Ser95Thr	32	genotype	ERR2510644	G/C
7585	G	C	3657.77	SNP	Rv0006 (gyrA)	Ser95Thr	32	genotype	ERR2510645	G/C
7892	G	A	921.77	SNP	Rv0006 (gyrA)	silent (Leu197)	9947	genotype	ERR2510397	G/A
7892	G	A	478.77	SNP	Rv0006 (gyrA)	silent (Leu197)	9947	genotype	ERR2510406	G/A
7892	G	A	2148.77	SNP	Rv0006 (gyrA)	silent (Leu197)	9947	genotype	ERR2510413	G/A
7892	G	A	1146.77	SNP	Rv0006 (gyrA)	silent (Leu197)	9947	genotype	ERR2510444	G/A
7892	G	A	579.77	SNP	Rv0006 (gyrA)	silent (Leu197)	9947	genotype	ERR2510574	G/A
7892	G	A	710.77	SNP	Rv0006 (gyrA)	silent (Leu197)	9947	genotype	ERR2510643	G/A
7943	G	T	61.77	SNP	Rv0006 (gyrA)	Glu214Asp	53	-	ERR2510553	G/T
7968	G	A	954.77	SNP	Rv0006 (gyrA)	Val223Ile	33	-	ERR2510348	G/A
7968	G	A	1768.77	SNP	Rv0006 (gyrA)	Val223Ile	33	-	ERR2510562	G/A
8056	G	T	2304.77	SNP	Rv0006 (gyrA)	Arg252Leu	1	-	ERR2510621	G/T
8124	C	G	3661.77	SNP	Rv0006 (gyrA)	Pro275Ala	22	-	ERR2510586	C/G
8272	C	T	4526.77	SNP	Rv0006 (gyrA)	Ala324Val	13	-	ERR2510356	C/T
8337	C	G	1578.77	SNP	Rv0006 (gyrA)	Leu346Val	11	-	ERR2510343	C/G
8337	C	G	1657.77	SNP	Rv0006 (gyrA)	Leu346Val	11	-	ERR2510351	C/G
8337	C	G	2815.77	SNP	Rv0006 (gyrA)	Leu346Val	11	-	ERR2510603	C/G
8400	G	C	3314.77	SNP	Rv0006 (gyrA)	Asp367His	3	-	ERR2510337	G/C
8437	A	G	2141.77	SNP	Rv0006 (gyrA)	Tyr379Cys	3	-	ERR2510408	A/G
8452	C	T	1647.77	SNP	Rv0006 (gyrA)	Ala384Val	13	genotype	ERR2510338	C/T
8452	C	T	769.77	SNP	Rv0006 (gyrA)	Ala384Val	13	genotype	ERR2510366	C/T
8452	C	T	1284.77	SNP	Rv0006 (gyrA)	Ala384Val	13	genotype	ERR2510416	C/T
8452	C	T	1393.77	SNP	Rv0006 (gyrA)	Ala384Val	13	genotype	ERR2510429	C/T
8452	C	T	1960.77	SNP	Rv0006 (gyrA)	Ala384Val	13	genotype	ERR2510548	C/T
8452	C	T	1851.77	SNP	Rv0006 (gyrA)	Ala384Val	13	genotype	ERR2510553	C/T
8452	C	T	643.77	SNP	Rv0006 (gyrA)	Ala384Val	13	genotype	ERR2510554	C/T
8452	C	T	2227.77	SNP	Rv0006 (gyrA)	Ala384Val	13	genotype	ERR2510557	C/T
8452	C	T	1083.77	SNP	Rv0006 (gyrA)	Ala384Val	13	genotype	ERR2510593	C/T
8452	C	T	545.77	SNP	Rv0006 (gyrA)	Ala384Val	13	genotype	ERR2510605	C/T
8540	C	G	1709.77	SNP	Rv0006 (gyrA)	silent (Thr413)	9871	-	ERR2510418	C/G
8688	G	T	1611.77	SNP	Rv0006 (gyrA)	Ala463Ser	28	-	ERR2510352	G/T
8688	G	T	1854.77	SNP	Rv0006 (gyrA)	Ala463Ser	28	-	ERR2510373	G/T
8688	G	T	1226.77	SNP	Rv0006 (gyrA)	Ala463Ser	28	-	ERR2510400	G/T
8688	G	T	970.77	SNP	Rv0006 (gyrA)	Ala463Ser	28	-	ERR2510419	G/T
8688	G	T	1002.77	SNP	Rv0006 (gyrA)	Ala463Ser	28	-	ERR2510579	G/T
8694	C	G	756.77	SNP	Rv0006 (gyrA)	Leu465Val(s)	4	-	ERR2510382	C/G
8741	C	A	701.77	SNP	Rv0006 (gyrA)	silent (Arg480)	9913	-	ERR2510378	C/A
8743	A	C	843.77	SNP	Rv0006 (gyrA)	Asp481Ala	10	-	ERR2510366	A/C
8788	C	G	992.77	SNP	Rv0006 (gyrA)	Thr496Ser	38	-	ERR2510417	C/G
8810	A	T	2589.77	SNP	Rv0006 (gyrA)	silent (Gly503)	9935	-	ERR2510615	A/T
8836	C	G	2305.77	SNP	Rv0006 (gyrA)	Ala512Gly	21	-	ERR2510374	C/G
8948	G	A	4117.77	SNP	Rv0006 (gyrA)	Leu(s)549Leu	3	-	ERR2510356	G/A
8948	G	A	2157.77	SNP	Rv0006 (gyrA)	Leu(s)549Leu	3	-	ERR2510401	G/A
8948	G	A	3526.77	SNP	Rv0006 (gyrA)	Leu(s)549Leu	3	-	ERR2510578	G/A
8948	G	A	1251.77	SNP	Rv0006 (gyrA)	Leu(s)549Leu	3	-	ERR2510594	G/A
8948	G	A	3943.77	SNP	Rv0006 (gyrA)	Leu(s)549Leu	3	-	ERR2510629	G/A
8948	G	A	1390.77	SNP	Rv0006 (gyrA)	Leu(s)549Leu	3	-	ERR2510631	G/A
9121	G	A	1339.77	SNP	Rv0006 (gyrA)	Arg607His	8	-	ERR2510361	G/A
9125	C	T	937.77	SNP	Rv0006 (gyrA)	silent (Ile608)	9872	-	ERR2510605	C/T
9143	T	C	3128.77	SNP	Rv0006 (gyrA)	silent (Ile614)	9872	-	ERR2510338	T/C
9143	T	C	1171.77	SNP	Rv0006 (gyrA)	silent (Ile614)	9872	-	ERR2510366	T/C
9143	T	C	2166.77	SNP	Rv0006 (gyrA)	silent (Ile614)	9872	-	ERR2510416	T/C
9143	T	C	1813.77	SNP	Rv0006 (gyrA)	silent (Ile614)	9872	-	ERR2510429	T/C
9143	T	C	2252.96	SNP	Rv0006 (gyrA)	silent (Ile614)	9872	-	ERR2510548	T/C
9143	T	C	2124.77	SNP	Rv0006 (gyrA)	silent (Ile614)	9872	-	ERR2510553	T/C
9143	T	C	1234.77	SNP	Rv0006 (gyrA)	silent (Ile614)	9872	-	ERR2510554	T/C
9143	T	C	1767.77	SNP	Rv0006 (gyrA)	silent (Ile614)	9872	-	ERR2510557	T/C
9143	T	C	631.77	SNP	Rv0006 (gyrA)	silent (Ile614)	9872	-	ERR2510593	T/C
9143	T	C	988.77	SNP	Rv0006 (gyrA)	silent (Ile614)	9872	-	ERR2510605	T/C
9224	C	G	1496.77	SNP	Rv0006 (gyrA)	Asp641Glu	56	-	ERR2510591	C/G
9304	G	A	2467.77	SNP	Rv0006 (gyrA)	Gly668Asp	6	-	ERR2510337	G/A
9304	G	A	2302.77	SNP	Rv0006 (gyrA)	Gly668Asp	6	-	ERR2510338	G/A
9304	G	A	842.77	SNP	Rv0006 (gyrA)	Gly668Asp	6	-	ERR2510339	G/A
9304	G	A	2011.77	SNP	Rv0006 (gyrA)	Gly668Asp	6	-	ERR2510340	G/A
9304	G	A	2551.77	SNP	Rv0006 (gyrA)	Gly668Asp	6	-	ERR2510341	G/A
9304	G	A	1548.77	SNP	Rv0006 (gyrA)	Gly668Asp	6	-	ERR2510342	G/A
9304	G	A	1646.77	SNP	Rv0006 (gyrA)	Gly668Asp	6	-	ERR2510343	G/A
9304	G	A	3659.77	SNP	Rv0006 (gyrA)	Gly668Asp	6	-	ERR2510344	G/A
9304	G	A	3173.77	SNP	Rv0006 (gyrA)	Gly668Asp	6	-	ERR2510345	G/A
9304	G	A	1519.77	SNP	Rv0006 (gyrA)	Gly668Asp	6	-	ERR2510346	G/A
9304	G	A	1889.77	SNP	Rv0006 (gyrA)	Gly668Asp	6	-	ERR2510347	G/A
9304	G	A	1055.77	SNP	Rv0006 (gyrA)	Gly668Asp	6	-	ERR2510348	G/A
9304	G	A	2115.77	SNP	Rv0006 (gyrA)	Gly668Asp	6	-	ERR2510349	G/A
9304	G	A	3453.77	SNP	Rv0006 (gyrA)	Gly668Asp	6	-	ERR2510350	G/A
9304	G	A	1217.77	SNP	Rv0006 (gyrA)	Gly668Asp	6	-	ERR2510351	G/A
9304	G	A	2297.77	SNP	Rv0006 (gyrA)	Gly668Asp	6	-	ERR2510352	G/A
9304	G	A	1968.77	SNP	Rv0006 (gyrA)	Gly668Asp	6	-	ERR2510353	G/A
9304	G	A	1982.77	SNP	Rv0006 (gyrA)	Gly668Asp	6	-	ERR2510354	G/A
9304	G	A	4005.77	SNP	Rv0006 (gyrA)	Gly668Asp	6	-	ERR2510355	G/A
9304	G	A	4591.77	SNP	Rv0006 (gyrA)	Gly668Asp	6	-	ERR2510356	G/A
9304	G	A	1407.77	SNP	Rv0006 (gyrA)	Gly668Asp	6	-	ERR2510357	G/A
9304	G	A	2295.77	SNP	Rv0006 (gyrA)	Gly668Asp	6	-	ERR2510358	G/A
9304	G	A	2186.77	SNP	Rv0006 (gyrA)	Gly668Asp	6	-	ERR2510359	G/A
9304	G	A	3036.77	SNP	Rv0006 (gyrA)	Gly668Asp	6	-	ERR2510360	G/A
9304	G	A	1008.77	SNP	Rv0006 (gyrA)	Gly668Asp	6	-	ERR2510361	G/A
9304	G	A	2848.77	SNP	Rv0006 (gyrA)	Gly668Asp	6	-	ERR2510362	G/A
9304	G	A	1898.77	SNP	Rv0006 (gyrA)	Gly668Asp	6	-	ERR2510363	G/A
9304	G	A	978.77	SNP	Rv0006 (gyrA)	Gly668Asp	6	-	ERR2510364	G/A
9304	G	A	1469.77	SNP	Rv0006 (gyrA)	Gly668Asp	6	-	ERR2510365	G/A
9304	G	A	617.77	SNP	Rv0006 (gyrA)	Gly668Asp	6	-	ERR2510366	G/A
9304	G	A	2638.77	SNP	Rv0006 (gyrA)	Gly668Asp	6	-	ERR2510367	G/A
9304	G	A	1503.77	SNP	Rv0006 (gyrA)	Gly668Asp	6	-	ERR2510368	G/A
9304	G	A	962.77	SNP	Rv0006 (gyrA)	Gly668Asp	6	-	ERR2510369	G/A
9304	G	A	477.77	SNP	Rv0006 (gyrA)	Gly668Asp	6	-	ERR2510370	G/A
9304	G	A	1222.77	SNP	Rv0006 (gyrA)	Gly668Asp	6	-	ERR2510371	G/A
9304	G	A	3798.77	SNP	Rv0006 (gyrA)	Gly668Asp	6	-	ERR2510372	G/A
9304	G	A	2786.77	SNP	Rv0006 (gyrA)	Gly668Asp	6	-	ERR2510373	G/A
9304	G	A	2325.77	SNP	Rv0006 (gyrA)	Gly668Asp	6	-	ERR2510374	G/A
9304	G	A	1888.77	SNP	Rv0006 (gyrA)	Gly668Asp	6	-	ERR2510375	G/A
9304	G	A	982.77	SNP	Rv0006 (gyrA)	Gly668Asp	6	-	ERR2510376	G/A
9304	G	A	1217.77	SNP	Rv0006 (gyrA)	Gly668Asp	6	-	ERR2510377	G/A
9304	G	A	1107.77	SNP	Rv0006 (gyrA)	Gly668Asp	6	-	ERR2510378	G/A
9304	G	A	1459.77	SNP	Rv0006 (gyrA)	Gly668Asp	6	-	ERR2510379	G/A
9304	G	A	1428.77	SNP	Rv0006 (gyrA)	Gly668Asp	6	-	ERR2510380	G/A
9304	G	A	750.77	SNP	Rv0006 (gyrA)	Gly668Asp	6	-	ERR2510381	G/A
9304	G	A	1153.77	SNP	Rv0006 (gyrA)	Gly668Asp	6	-	ERR2510382	G/A
9304	G	A	1046.77	SNP	Rv0006 (gyrA)	Gly668Asp	6	-	ERR2510383	G/A
9304	G	A	3296.77	SNP	Rv0006 (gyrA)	Gly668Asp	6	-	ERR2510385	G/A
9304	G	A	1042.77	SNP	Rv0006 (gyrA)	Gly668Asp	6	-	ERR2510386	G/A
9304	G	A	2970.77	SNP	Rv0006 (gyrA)	Gly668Asp	6	-	ERR2510388	G/A
9304	G	A	2781.77	SNP	Rv0006 (gyrA)	Gly668Asp	6	-	ERR2510389	G/A
9304	G	A	3005.77	SNP	Rv0006 (gyrA)	Gly668Asp	6	-	ERR2510390	G/A
9304	G	A	1244.77	SNP	Rv0006 (gyrA)	Gly668Asp	6	-	ERR2510391	G/A
9304	G	A	1775.77	SNP	Rv0006 (gyrA)	Gly668Asp	6	-	ERR2510393	G/A
9304	G	A	953.77	SNP	Rv0006 (gyrA)	Gly668Asp	6	-	ERR2510394	G/A
9304	G	A	738.77	SNP	Rv0006 (gyrA)	Gly668Asp	6	-	ERR2510395	G/A
9304	G	A	2227.77	SNP	Rv0006 (gyrA)	Gly668Asp	6	-	ERR2510396	G/A
9304	G	A	1284.77	SNP	Rv0006 (gyrA)	Gly668Asp	6	-	ERR2510397	G/A
9304	G	A	3589.77	SNP	Rv0006 (gyrA)	Gly668Asp	6	-	ERR2510399	G/A
9304	G	A	2069.77	SNP	Rv0006 (gyrA)	Gly668Asp	6	-	ERR2510400	G/A
9304	G	A	2549.77	SNP	Rv0006 (gyrA)	Gly668Asp	6	-	ERR2510401	G/A
9304	G	A	1279.77	SNP	Rv0006 (gyrA)	Gly668Asp	6	-	ERR2510402	G/A
9304	G	A	1056.77	SNP	Rv0006 (gyrA)	Gly668Asp	6	-	ERR2510403	G/A
9304	G	A	300.77	SNP	Rv0006 (gyrA)	Gly668Asp	6	-	ERR2510404	G/A
9304	G	A	2621.77	SNP	Rv0006 (gyrA)	Gly668Asp	6	-	ERR2510405	G/A
9304	G	A	599.77	SNP	Rv0006 (gyrA)	Gly668Asp	6	-	ERR2510406	G/A
9304	G	A	710.77	SNP	Rv0006 (gyrA)	Gly668Asp	6	-	ERR2510407	G/A
9304	G	A	1594.77	SNP	Rv0006 (gyrA)	Gly668Asp	6	-	ERR2510408	G/A
9304	G	A	2077.77	SNP	Rv0006 (gyrA)	Gly668Asp	6	-	ERR2510409	G/A
9304	G	A	1280.77	SNP	Rv0006 (gyrA)	Gly668Asp	6	-	ERR2510410	G/A
9304	G	A	2540.77	SNP	Rv0006 (gyrA)	Gly668Asp	6	-	ERR2510412	G/A
9304	G	A	2357.77	SNP	Rv0006 (gyrA)	Gly668Asp	6	-	ERR2510413	G/A
9304	G	A	909.77	SNP	Rv0006 (gyrA)	Gly668Asp	6	-	ERR2510415	G/A
9304	G	A	2463.77	SNP	Rv0006 (gyrA)	Gly668Asp	6	-	ERR2510416	G/A
9304	G	A	1734.77	SNP	Rv0006 (gyrA)	Gly668Asp	6	-	ERR2510417	G/A
9304	G	A	1718.77	SNP	Rv0006 (gyrA)	Gly668Asp	6	-	ERR2510418	G/A
9304	G	A	1087.77	SNP	Rv0006 (gyrA)	Gly668Asp	6	-	ERR2510419	G/A
9304	G	A	600.77	SNP	Rv0006 (gyrA)	Gly668Asp	6	-	ERR2510420	G/A
9304	G	A	1214.77	SNP	Rv0006 (gyrA)	Gly668Asp	6	-	ERR2510421	G/A
9304	G	A	3261.77	SNP	Rv0006 (gyrA)	Gly668Asp	6	-	ERR2510422	G/A
9304	G	A	1671.77	SNP	Rv0006 (gyrA)	Gly668Asp	6	-	ERR2510423	G/A
9304	G	A	1343.77	SNP	Rv0006 (gyrA)	Gly668Asp	6	-	ERR2510424	G/A
9304	G	A	1580.77	SNP	Rv0006 (gyrA)	Gly668Asp	6	-	ERR2510425	G/A
9304	G	A	1687.77	SNP	Rv0006 (gyrA)	Gly668Asp	6	-	ERR2510426	G/A
9304	G	A	1674.77	SNP	Rv0006 (gyrA)	Gly668Asp	6	-	ERR2510428	G/A
9304	G	A	1405.77	SNP	Rv0006 (gyrA)	Gly668Asp	6	-	ERR2510429	G/A
9304	G	A	1905.77	SNP	Rv0006 (gyrA)	Gly668Asp	6	-	ERR2510430	G/A
9304	G	A	1110.77	SNP	Rv0006 (gyrA)	Gly668Asp	6	-	ERR2510431	G/A
9304	G	A	4839.77	SNP	Rv0006 (gyrA)	Gly668Asp	6	-	ERR2510432	G/A
9304	G	A	1297.77	SNP	Rv0006 (gyrA)	Gly668Asp	6	-	ERR2510433	G/A
9304	G	A	1954.77	SNP	Rv0006 (gyrA)	Gly668Asp	6	-	ERR2510435	G/A
9304	G	A	2956.77	SNP	Rv0006 (gyrA)	Gly668Asp	6	-	ERR2510436	G/A
9304	G	A	978.77	SNP	Rv0006 (gyrA)	Gly668Asp	6	-	ERR2510437	G/A
9304	G	A	1170.77	SNP	Rv0006 (gyrA)	Gly668Asp	6	-	ERR2510438	G/A
9304	G	A	1360.77	SNP	Rv0006 (gyrA)	Gly668Asp	6	-	ERR2510439	G/A
9304	G	A	1896.77	SNP	Rv0006 (gyrA)	Gly668Asp	6	-	ERR2510441	G/A
9304	G	A	1216.77	SNP	Rv0006 (gyrA)	Gly668Asp	6	-	ERR2510442	G/A
9304	G	A	1706.77	SNP	Rv0006 (gyrA)	Gly668Asp	6	-	ERR2510443	G/A
9304	G	A	1696.77	SNP	Rv0006 (gyrA)	Gly668Asp	6	-	ERR2510444	G/A
9304	G	A	1784.77	SNP	Rv0006 (gyrA)	Gly668Asp	6	-	ERR2510445	G/A
9304	G	A	973.77	SNP	Rv0006 (gyrA)	Gly668Asp	6	-	ERR2510546	G/A
9304	G	A	977.77	SNP	Rv0006 (gyrA)	Gly668Asp	6	-	ERR2510547	G/A
9304	G	A	2356.77	SNP	Rv0006 (gyrA)	Gly668Asp	6	-	ERR2510548	G/A
9304	G	A	2101.77	SNP	Rv0006 (gyrA)	Gly668Asp	6	-	ERR2510549	G/A
9304	G	A	2751.77	SNP	Rv0006 (gyrA)	Gly668Asp	6	-	ERR2510550	G/A
9304	G	A	2400.77	SNP	Rv0006 (gyrA)	Gly668Asp	6	-	ERR2510551	G/A
9304	G	A	1675.77	SNP	Rv0006 (gyrA)	Gly668Asp	6	-	ERR2510553	G/A
9304	G	A	767.77	SNP	Rv0006 (gyrA)	Gly668Asp	6	-	ERR2510554	G/A
9304	G	A	2814.77	SNP	Rv0006 (gyrA)	Gly668Asp	6	-	ERR2510555	G/A
9304	G	A	1219.77	SNP	Rv0006 (gyrA)	Gly668Asp	6	-	ERR2510556	G/A
9304	G	A	1463.77	SNP	Rv0006 (gyrA)	Gly668Asp	6	-	ERR2510557	G/A
9304	G	A	2229.77	SNP	Rv0006 (gyrA)	Gly668Asp	6	-	ERR2510559	G/A
9304	G	A	1009.77	SNP	Rv0006 (gyrA)	Gly668Asp	6	-	ERR2510560	G/A
9304	G	A	1328.77	SNP	Rv0006 (gyrA)	Gly668Asp	6	-	ERR2510561	G/A
9304	G	A	1468.77	SNP	Rv0006 (gyrA)	Gly668Asp	6	-	ERR2510562	G/A
9304	G	A	2069.77	SNP	Rv0006 (gyrA)	Gly668Asp	6	-	ERR2510563	G/A
9304	G	A	755.77	SNP	Rv0006 (gyrA)	Gly668Asp	6	-	ERR2510564	G/A
9304	G	A	689.77	SNP	Rv0006 (gyrA)	Gly668Asp	6	-	ERR2510565	G/A
9304	G	A	3824.77	SNP	Rv0006 (gyrA)	Gly668Asp	6	-	ERR2510566	G/A
9304	G	A	3729.77	SNP	Rv0006 (gyrA)	Gly668Asp	6	-	ERR2510567	G/A
9304	G	A	2323.77	SNP	Rv0006 (gyrA)	Gly668Asp	6	-	ERR2510568	G/A
9304	G	A	1146.77	SNP	Rv0006 (gyrA)	Gly668Asp	6	-	ERR2510569	G/A
9304	G	A	2269.77	SNP	Rv0006 (gyrA)	Gly668Asp	6	-	ERR2510570	G/A
9304	G	A	2395.77	SNP	Rv0006 (gyrA)	Gly668Asp	6	-	ERR2510571	G/A
9304	G	A	1514.77	SNP	Rv0006 (gyrA)	Gly668Asp	6	-	ERR2510572	G/A
9304	G	A	2528.77	SNP	Rv0006 (gyrA)	Gly668Asp	6	-	ERR2510573	G/A
9304	G	A	1027.77	SNP	Rv0006 (gyrA)	Gly668Asp	6	-	ERR2510574	G/A
9304	G	A	1723.77	SNP	Rv0006 (gyrA)	Gly668Asp	6	-	ERR2510575	G/A
9304	G	A	1739.77	SNP	Rv0006 (gyrA)	Gly668Asp	6	-	ERR2510576	G/A
9304	G	A	1519.77	SNP	Rv0006 (gyrA)	Gly668Asp	6	-	ERR2510577	G/A
9304	G	A	2748.77	SNP	Rv0006 (gyrA)	Gly668Asp	6	-	ERR2510578	G/A
9304	G	A	1471.77	SNP	Rv0006 (gyrA)	Gly668Asp	6	-	ERR2510579	G/A
9304	G	A	2452.77	SNP	Rv0006 (gyrA)	Gly668Asp	6	-	ERR2510581	G/A
9304	G	A	2058.77	SNP	Rv0006 (gyrA)	Gly668Asp	6	-	ERR2510582	G/A
9304	G	A	661.77	SNP	Rv0006 (gyrA)	Gly668Asp	6	-	ERR2510583	G/A
9304	G	A	1193.77	SNP	Rv0006 (gyrA)	Gly668Asp	6	-	ERR2510584	G/A
9304	G	A	920.77	SNP	Rv0006 (gyrA)	Gly668Asp	6	-	ERR2510585	G/A
9304	G	A	3960.77	SNP	Rv0006 (gyrA)	Gly668Asp	6	-	ERR2510586	G/A
9304	G	A	1193.77	SNP	Rv0006 (gyrA)	Gly668Asp	6	-	ERR2510587	G/A
9304	G	A	2351.77	SNP	Rv0006 (gyrA)	Gly668Asp	6	-	ERR2510589	G/A
9304	G	A	1028.77	SNP	Rv0006 (gyrA)	Gly668Asp	6	-	ERR2510590	G/A
9304	G	A	1178.77	SNP	Rv0006 (gyrA)	Gly668Asp	6	-	ERR2510591	G/A
9304	G	A	1184.77	SNP	Rv0006 (gyrA)	Gly668Asp	6	-	ERR2510592	G/A
9304	G	A	274.77	SNP	Rv0006 (gyrA)	Gly668Asp	6	-	ERR2510593	G/A
9304	G	A	1348.77	SNP	Rv0006 (gyrA)	Gly668Asp	6	-	ERR2510594	G/A
9304	G	A	3060.77	SNP	Rv0006 (gyrA)	Gly668Asp	6	-	ERR2510595	G/A
9304	G	A	2441.77	SNP	Rv0006 (gyrA)	Gly668Asp	6	-	ERR2510596	G/A
9304	G	A	1618.77	SNP	Rv0006 (gyrA)	Gly668Asp	6	-	ERR2510597	G/A
9304	G	A	843.77	SNP	Rv0006 (gyrA)	Gly668Asp	6	-	ERR2510598	G/A
9304	G	A	1104.77	SNP	Rv0006 (gyrA)	Gly668Asp	6	-	ERR2510600	G/A
9304	G	A	2894.77	SNP	Rv0006 (gyrA)	Gly668Asp	6	-	ERR2510601	G/A
9304	G	A	445.77	SNP	Rv0006 (gyrA)	Gly668Asp	6	-	ERR2510602	G/A
9304	G	A	2075.77	SNP	Rv0006 (gyrA)	Gly668Asp	6	-	ERR2510603	G/A
9304	G	A	3222.65	SNP	Rv0006 (gyrA)	Gly668Asp	6	-	ERR2510604	G/A
9304	G	A	516.77	SNP	Rv0006 (gyrA)	Gly668Asp	6	-	ERR2510605	G/A
9304	G	A	2064.77	SNP	Rv0006 (gyrA)	Gly668Asp	6	-	ERR2510606	G/A
9304	G	A	690.77	SNP	Rv0006 (gyrA)	Gly668Asp	6	-	ERR2510607	G/A
9304	G	A	2673.77	SNP	Rv0006 (gyrA)	Gly668Asp	6	-	ERR2510608	G/A
9304	G	A	1155.77	SNP	Rv0006 (gyrA)	Gly668Asp	6	-	ERR2510609	G/A
9304	G	A	2158.77	SNP	Rv0006 (gyrA)	Gly668Asp	6	-	ERR2510610	G/A
9304	G	A	1868.77	SNP	Rv0006 (gyrA)	Gly668Asp	6	-	ERR2510611	G/A
9304	G	A	3910.77	SNP	Rv0006 (gyrA)	Gly668Asp	6	-	ERR2510612	G/A
9304	G	A	2347.77	SNP	Rv0006 (gyrA)	Gly668Asp	6	-	ERR2510613	G/A
9304	G	A	2772.77	SNP	Rv0006 (gyrA)	Gly668Asp	6	-	ERR2510614	G/A
9304	G	A	2166.77	SNP	Rv0006 (gyrA)	Gly668Asp	6	-	ERR2510615	G/A
9304	G	A	2609.77	SNP	Rv0006 (gyrA)	Gly668Asp	6	-	ERR2510616	G/A
9304	G	A	3180.76	SNP	Rv0006 (gyrA)	Gly668Asp	6	-	ERR2510618	G/A
9304	G	A	1076.77	SNP	Rv0006 (gyrA)	Gly668Asp	6	-	ERR2510619	G/A
9304	G	A	3496.77	SNP	Rv0006 (gyrA)	Gly668Asp	6	-	ERR2510620	G/A
9304	G	A	2884.77	SNP	Rv0006 (gyrA)	Gly668Asp	6	-	ERR2510621	G/A
9304	G	A	3837.77	SNP	Rv0006 (gyrA)	Gly668Asp	6	-	ERR2510622	G/A
9304	G	A	2534.77	SNP	Rv0006 (gyrA)	Gly668Asp	6	-	ERR2510623	G/A
9304	G	A	3478.77	SNP	Rv0006 (gyrA)	Gly668Asp	6	-	ERR2510624	G/A
9304	G	A	2239.77	SNP	Rv0006 (gyrA)	Gly668Asp	6	-	ERR2510625	G/A
9304	G	A	2224.77	SNP	Rv0006 (gyrA)	Gly668Asp	6	-	ERR2510626	G/A
9304	G	A	2994.77	SNP	Rv0006 (gyrA)	Gly668Asp	6	-	ERR2510627	G/A
9304	G	A	543.77	SNP	Rv0006 (gyrA)	Gly668Asp	6	-	ERR2510628	G/A
9304	G	A	4328.77	SNP	Rv0006 (gyrA)	Gly668Asp	6	-	ERR2510629	G/A
9304	G	A	1958.77	SNP	Rv0006 (gyrA)	Gly668Asp	6	-	ERR2510630	G/A
9304	G	A	1257.77	SNP	Rv0006 (gyrA)	Gly668Asp	6	-	ERR2510631	G/A
9304	G	A	1696.77	SNP	Rv0006 (gyrA)	Gly668Asp	6	-	ERR2510632	G/A
9304	G	A	714.77	SNP	Rv0006 (gyrA)	Gly668Asp	6	-	ERR2510633	G/A
9304	G	A	559.77	SNP	Rv0006 (gyrA)	Gly668Asp	6	-	ERR2510634	G/A
9304	G	A	3024.77	SNP	Rv0006 (gyrA)	Gly668Asp	6	-	ERR2510635	G/A
9304	G	A	3224.61	SNP	Rv0006 (gyrA)	Gly668Asp	6	-	ERR2510637	G/A
9304	G	A	981.77	SNP	Rv0006 (gyrA)	Gly668Asp	6	-	ERR2510638	G/A
9304	G	A	1247.77	SNP	Rv0006 (gyrA)	Gly668Asp	6	-	ERR2510639	G/A
9304	G	A	1709.77	SNP	Rv0006 (gyrA)	Gly668Asp	6	-	ERR2510640	G/A
9304	G	A	3052.77	SNP	Rv0006 (gyrA)	Gly668Asp	6	-	ERR2510642	G/A
9304	G	A	878.77	SNP	Rv0006 (gyrA)	Gly668Asp	6	-	ERR2510643	G/A
9304	G	A	1620.77	SNP	Rv0006 (gyrA)	Gly668Asp	6	-	ERR2510644	G/A
9304	G	A	2254.77	SNP	Rv0006 (gyrA)	Gly668Asp	6	-	ERR2510645	G/A
9416	C	T	2791.77	SNP	Rv0006 (gyrA)	silent (Phe705)	9946	-	ERR2510621	C/T
9453	C	T	2229.77	SNP	Rv0006 (gyrA)	Arg718Cys	1	-	ERR2510374	C/T
9629	C	T	2750.77	SNP	Rv0006 (gyrA)	silent (Ala776)	9867	-	ERR2510548	C/T
9741	G	A	1297.77	SNP	Rv0006 (gyrA)	Ala814Thr	22	-	ERR2510631	G/A
9782	C	T	1303.77	SNP	Rv0006 (gyrA)	silent (Ala827)	9867	-	ERR2510631	C/T
9841	C	T	2866.77	SNP	intergenic			-	ERR2510352	C/T
9841	C	T	2986.77	SNP	intergenic			-	ERR2510373	C/T
9841	C	T	2541.77	SNP	intergenic			-	ERR2510400	C/T
9841	C	T	865.77	SNP	intergenic			-	ERR2510419	C/T
9841	C	T	1464.77	SNP	intergenic			-	ERR2510579	C/T
9841	C	T	2141.77	SNP	intergenic			-	ERR2510616	C/T
9857	C	G	2264.77	SNP	intergenic			-	ERR2510426	C/G
9939	C	T	2398.77	SNP	Rv0007	Ala9Val(s)	9867	-	ERR2510373	C/T
9944	A	C	3023.77	SNP	Rv0007	Ser11Arg	6	-	ERR2510352	A/C
9944	A	C	3022.77	SNP	Rv0007	Ser11Arg	6	-	ERR2510373	A/C
9944	A	C	2882.77	SNP	Rv0007	Ser11Arg	6	-	ERR2510400	A/C
9944	A	C	1187.77	SNP	Rv0007	Ser11Arg	6	-	ERR2510419	A/C
9944	A	C	1324.77	SNP	Rv0007	Ser11Arg	6	-	ERR2510579	A/C
9944	A	C	2656.77	SNP	Rv0007	Ser11Arg	6	-	ERR2510616	A/C
10089	G	A	2100.77	SNP	Rv0007	Arg59His	8	-	ERR2510338	G/A
10089	G	A	1390.77	SNP	Rv0007	Arg59His	8	-	ERR2510416	G/A
10089	G	A	1504.77	SNP	Rv0007	Arg59His	8	-	ERR2510429	G/A
10089	G	A	345.77	SNP	Rv0007	Arg59His	8	-	ERR2510593	G/A
10089	G	A	725.77	SNP	Rv0007	Arg59His	8	-	ERR2510605	G/A
10264	C	G	2624.77	SNP	Rv0007	silent (Ser117)	9840	-	ERR2510556	C/G
10395	C	T	715.77	SNP	Rv0007	Ser161Leu(s)	35	-	ERR2510590	C/T
10395	C	T	3035.77	SNP	Rv0007	Ser161Leu(s)	35	-	ERR2510623	C/T
10419	C	T	580.77	SNP	Rv0007	Ala169Val	13	-	ERR2510339	C/T
10419	C	T	855.77	SNP	Rv0007	Ala169Val	13	-	ERR2510348	C/T
10419	C	T	1889.77	SNP	Rv0007	Ala169Val	13	-	ERR2510372	C/T
10419	C	T	365.77	SNP	Rv0007	Ala169Val	13	-	ERR2510404	C/T
10419	C	T	2047.77	SNP	Rv0007	Ala169Val	13	-	ERR2510424	C/T
10419	C	T	1564.77	SNP	Rv0007	Ala169Val	13	-	ERR2510562	C/T
10419	C	T	1162.77	SNP	Rv0007	Ala169Val	13	-	ERR2510577	C/T
10419	C	T	2016.77	SNP	Rv0007	Ala169Val	13	-	ERR2510586	C/T
10419	C	T	2675.77	SNP	Rv0007	Ala169Val	13	-	ERR2510624	C/T
10452	C	G	45.77	SNP	Rv0007	Ala180Gly	21	-	ERR2510574	C/G
10696	C	G	1806.77	SNP	Rv0007	Phe261Leu(s)	2	-	ERR2510433	C/G
11065	C	G	3963.77	SNP	intergenic			-	ERR2510350	C/G
11065	C	G	1642.77	SNP	intergenic			-	ERR2510369	C/G
11065	C	G	944.77	SNP	intergenic			-	ERR2510370	C/G
11065	C	G	1476.77	SNP	intergenic			-	ERR2510391	C/G
11065	C	G	3155.77	SNP	intergenic			-	ERR2510405	C/G
11065	C	G	2737.77	SNP	intergenic			-	ERR2510412	C/G
11065	C	G	1097.77	SNP	intergenic			-	ERR2510437	C/G
11065	C	G	1366.77	SNP	intergenic			-	ERR2510619	C/G
11065	C	G	1880.77	SNP	intergenic			-	ERR2510640	C/G
11065	C	G	1682.77	SNP	intergenic			-	ERR2510644	C/G
11068	G	T	1975.77	SNP	intergenic			-	ERR2510393	G/T
11370	C	T	1065.77	SNP	intergenic			-	ERR2510378	C/T
11370	C	T	752.77	SNP	intergenic			-	ERR2510420	C/T
11370	C	T	1234.77	SNP	intergenic			-	ERR2510421	C/T
11370	C	T	3629.77	SNP	intergenic			-	ERR2510432	C/T
11370	C	T	2634.77	SNP	intergenic			-	ERR2510610	C/T
11410	G	A	4081.77	SNP	intergenic			-	ERR2510344	G/A
11410	G	A	3088.77	SNP	intergenic			-	ERR2510388	G/A
11410	G	A	3735.77	SNP	intergenic			-	ERR2510620	G/A
11441	C	G	1604.77	SNP	intergenic			-	ERR2510587	C/G
11499	C	T	2562.77	SNP	intergenic			-	ERR2510610	C/T
11582	G	A	1938.77	SNP	intergenic			-	ERR2510603	G/A
11637	C	T	2062.77	SNP	intergenic			-	ERR2510337	C/T
11637	C	T	1268.77	SNP	intergenic			-	ERR2510339	C/T
11637	C	T	1096.77	SNP	intergenic			-	ERR2510343	C/T
11637	C	T	2358.77	SNP	intergenic			-	ERR2510345	C/T
11637	C	T	1594.77	SNP	intergenic			-	ERR2510346	C/T
11637	C	T	1390.77	SNP	intergenic			-	ERR2510347	C/T
11637	C	T	1305.77	SNP	intergenic			-	ERR2510348	C/T
11637	C	T	2002.77	SNP	intergenic			-	ERR2510349	C/T
11637	C	T	1200.77	SNP	intergenic			-	ERR2510351	C/T
11637	C	T	834.77	SNP	intergenic			-	ERR2510357	C/T
11637	C	T	1715.77	SNP	intergenic			-	ERR2510365	C/T
11637	C	T	1791.77	SNP	intergenic			-	ERR2510368	C/T
11637	C	T	1741.77	SNP	intergenic			-	ERR2510371	C/T
11637	C	T	3553.77	SNP	intergenic			-	ERR2510372	C/T
11637	C	T	1847.77	SNP	intergenic			-	ERR2510374	C/T
11637	C	T	591.77	SNP	intergenic			-	ERR2510376	C/T
11637	C	T	1704.77	SNP	intergenic			-	ERR2510379	C/T
11637	C	T	2960.77	SNP	intergenic			-	ERR2510385	C/T
11637	C	T	2610.77	SNP	intergenic			-	ERR2510390	C/T
11637	C	T	2926.77	SNP	intergenic			-	ERR2510396	C/T
11637	C	T	729.77	SNP	intergenic			-	ERR2510404	C/T
11637	C	T	1932.77	SNP	intergenic			-	ERR2510409	C/T
11637	C	T	1956.77	SNP	intergenic			-	ERR2510410	C/T
11637	C	T	1570.77	SNP	intergenic			-	ERR2510418	C/T
11637	C	T	1858.77	SNP	intergenic			-	ERR2510424	C/T
11637	C	T	1759.77	SNP	intergenic			-	ERR2510426	C/T
11637	C	T	1562.77	SNP	intergenic			-	ERR2510433	C/T
11637	C	T	2585.77	SNP	intergenic			-	ERR2510436	C/T
11637	C	T	1622.77	SNP	intergenic			-	ERR2510441	C/T
11637	C	T	1919.77	SNP	intergenic			-	ERR2510562	C/T
11637	C	T	850.77	SNP	intergenic			-	ERR2510565	C/T
11637	C	T	4081.77	SNP	intergenic			-	ERR2510567	C/T
11637	C	T	2773.77	SNP	intergenic			-	ERR2510568	C/T
11637	C	T	2119.77	SNP	intergenic			-	ERR2510570	C/T
11637	C	T	1181.77	SNP	intergenic			-	ERR2510577	C/T
11637	C	T	321.77	SNP	intergenic			-	ERR2510584	C/T
11637	C	T	1377.77	SNP	intergenic			-	ERR2510585	C/T
11637	C	T	3711.77	SNP	intergenic			-	ERR2510586	C/T
11637	C	T	60.77	SNP	intergenic			-	ERR2510598	C/T
11637	C	T	946.77	SNP	intergenic			-	ERR2510602	C/T
11637	C	T	2234.77	SNP	intergenic			-	ERR2510603	C/T
11637	C	T	1123.77	SNP	intergenic			-	ERR2510609	C/T
11637	C	T	2184.77	SNP	intergenic			-	ERR2510611	C/T
11637	C	T	3342.77	SNP	intergenic			-	ERR2510624	C/T
11637	C	T	2610.77	SNP	intergenic			-	ERR2510625	C/T
11637	C	T	2401.77	SNP	intergenic			-	ERR2510626	C/T
11637	C	T	337.77	SNP	intergenic			-	ERR2510628	C/T
11637	C	T	2125.77	SNP	intergenic			-	ERR2510630	C/T
11637	C	T	1133.77	SNP	intergenic			-	ERR2510638	C/T
11637	C	T	1214.77	SNP	intergenic			-	ERR2510639	C/T
11784	T	G	3014.77	SNP	intergenic			-	ERR2510596	T/G
11820	C	G	4165.77	SNP	intergenic			-	ERR2510355	C/G
11820	C	G	2169.77	SNP	intergenic			-	ERR2510358	C/G
11820	C	G	4718.77	SNP	intergenic			-	ERR2510360	C/G
11820	C	G	1062.77	SNP	intergenic			-	ERR2510361	C/G
11820	C	G	1342.77	SNP	intergenic			-	ERR2510394	C/G
11820	C	G	1379.77	SNP	intergenic			-	ERR2510408	C/G
11820	C	G	2350.77	SNP	intergenic			-	ERR2510443	C/G
11820	C	G	1097.77	SNP	intergenic			-	ERR2510561	C/G
11820	C	G	1069.77	SNP	intergenic			-	ERR2510597	C/G
11879	A	G	3067.77	SNP	Rv0008c	Ser145Pro	12	-	ERR2510337	A/G
11879	A	G	2465.77	SNP	Rv0008c	Ser145Pro	12	-	ERR2510338	A/G
11879	A	G	1037.77	SNP	Rv0008c	Ser145Pro	12	-	ERR2510339	A/G
11879	A	G	2335.77	SNP	Rv0008c	Ser145Pro	12	-	ERR2510340	A/G
11879	A	G	2582.77	SNP	Rv0008c	Ser145Pro	12	-	ERR2510341	A/G
11879	A	G	1060.77	SNP	Rv0008c	Ser145Pro	12	-	ERR2510342	A/G
11879	A	G	1480.77	SNP	Rv0008c	Ser145Pro	12	-	ERR2510343	A/G
11879	A	G	4469.77	SNP	Rv0008c	Ser145Pro	12	-	ERR2510344	A/G
11879	A	G	3209.76	SNP	Rv0008c	Ser145Pro	12	-	ERR2510345	A/G
11879	A	G	1951.77	SNP	Rv0008c	Ser145Pro	12	-	ERR2510346	A/G
11879	A	G	1365.77	SNP	Rv0008c	Ser145Pro	12	-	ERR2510347	A/G
11879	A	G	1290.77	SNP	Rv0008c	Ser145Pro	12	-	ERR2510348	A/G
11879	A	G	1643.77	SNP	Rv0008c	Ser145Pro	12	-	ERR2510349	A/G
11879	A	G	3230.05	SNP	Rv0008c	Ser145Pro	12	-	ERR2510350	A/G
11879	A	G	1059.77	SNP	Rv0008c	Ser145Pro	12	-	ERR2510351	A/G
11879	A	G	2324.77	SNP	Rv0008c	Ser145Pro	12	-	ERR2510352	A/G
11879	A	G	2004.77	SNP	Rv0008c	Ser145Pro	12	-	ERR2510353	A/G
11879	A	G	1256.77	SNP	Rv0008c	Ser145Pro	12	-	ERR2510354	A/G
11879	A	G	3904.77	SNP	Rv0008c	Ser145Pro	12	-	ERR2510355	A/G
11879	A	G	3840.77	SNP	Rv0008c	Ser145Pro	12	-	ERR2510356	A/G
11879	A	G	1450.77	SNP	Rv0008c	Ser145Pro	12	-	ERR2510357	A/G
11879	A	G	2209.77	SNP	Rv0008c	Ser145Pro	12	-	ERR2510358	A/G
11879	A	G	2777.77	SNP	Rv0008c	Ser145Pro	12	-	ERR2510359	A/G
11879	A	G	3063.77	SNP	Rv0008c	Ser145Pro	12	-	ERR2510360	A/G
11879	A	G	1274.77	SNP	Rv0008c	Ser145Pro	12	-	ERR2510361	A/G
11879	A	G	3938.77	SNP	Rv0008c	Ser145Pro	12	-	ERR2510362	A/G
11879	A	G	1903.77	SNP	Rv0008c	Ser145Pro	12	-	ERR2510363	A/G
11879	A	G	1003.77	SNP	Rv0008c	Ser145Pro	12	-	ERR2510364	A/G
11879	A	G	1520.77	SNP	Rv0008c	Ser145Pro	12	-	ERR2510365	A/G
11879	A	G	1124.77	SNP	Rv0008c	Ser145Pro	12	-	ERR2510366	A/G
11879	A	G	3180.76	SNP	Rv0008c	Ser145Pro	12	-	ERR2510367	A/G
11879	A	G	1439.77	SNP	Rv0008c	Ser145Pro	12	-	ERR2510368	A/G
11879	A	G	1815.77	SNP	Rv0008c	Ser145Pro	12	-	ERR2510369	A/G
11879	A	G	518.77	SNP	Rv0008c	Ser145Pro	12	-	ERR2510370	A/G
11879	A	G	1684.77	SNP	Rv0008c	Ser145Pro	12	-	ERR2510371	A/G
11879	A	G	3574.77	SNP	Rv0008c	Ser145Pro	12	-	ERR2510372	A/G
11879	A	G	3098.77	SNP	Rv0008c	Ser145Pro	12	-	ERR2510373	A/G
11879	A	G	2523.77	SNP	Rv0008c	Ser145Pro	12	-	ERR2510374	A/G
11879	A	G	2340.77	SNP	Rv0008c	Ser145Pro	12	-	ERR2510375	A/G
11879	A	G	923.77	SNP	Rv0008c	Ser145Pro	12	-	ERR2510376	A/G
11879	A	G	1371.77	SNP	Rv0008c	Ser145Pro	12	-	ERR2510377	A/G
11879	A	G	1181.77	SNP	Rv0008c	Ser145Pro	12	-	ERR2510378	A/G
11879	A	G	2206.77	SNP	Rv0008c	Ser145Pro	12	-	ERR2510379	A/G
11879	A	G	1385.77	SNP	Rv0008c	Ser145Pro	12	-	ERR2510380	A/G
11879	A	G	1197.77	SNP	Rv0008c	Ser145Pro	12	-	ERR2510381	A/G
11879	A	G	1186.77	SNP	Rv0008c	Ser145Pro	12	-	ERR2510382	A/G
11879	A	G	826.77	SNP	Rv0008c	Ser145Pro	12	-	ERR2510383	A/G
11879	A	G	1411.77	SNP	Rv0008c	Ser145Pro	12	-	ERR2510384	A/G
11879	A	G	3115.77	SNP	Rv0008c	Ser145Pro	12	-	ERR2510385	A/G
11879	A	G	1737.77	SNP	Rv0008c	Ser145Pro	12	-	ERR2510386	A/G
11879	A	G	1295.77	SNP	Rv0008c	Ser145Pro	12	-	ERR2510387	A/G
11879	A	G	2357.77	SNP	Rv0008c	Ser145Pro	12	-	ERR2510388	A/G
11879	A	G	2242.77	SNP	Rv0008c	Ser145Pro	12	-	ERR2510389	A/G
11879	A	G	3046.77	SNP	Rv0008c	Ser145Pro	12	-	ERR2510390	A/G
11879	A	G	1642.77	SNP	Rv0008c	Ser145Pro	12	-	ERR2510391	A/G
11879	A	G	1813.77	SNP	Rv0008c	Ser145Pro	12	-	ERR2510392	A/G
11879	A	G	2238.77	SNP	Rv0008c	Ser145Pro	12	-	ERR2510393	A/G
11879	A	G	1411.77	SNP	Rv0008c	Ser145Pro	12	-	ERR2510394	A/G
11879	A	G	569.77	SNP	Rv0008c	Ser145Pro	12	-	ERR2510395	A/G
11879	A	G	3165.77	SNP	Rv0008c	Ser145Pro	12	-	ERR2510396	A/G
11879	A	G	1452.77	SNP	Rv0008c	Ser145Pro	12	-	ERR2510397	A/G
11879	A	G	1173.77	SNP	Rv0008c	Ser145Pro	12	-	ERR2510398	A/G
11879	A	G	3688.77	SNP	Rv0008c	Ser145Pro	12	-	ERR2510399	A/G
11879	A	G	3049.77	SNP	Rv0008c	Ser145Pro	12	-	ERR2510400	A/G
11879	A	G	2822.77	SNP	Rv0008c	Ser145Pro	12	-	ERR2510401	A/G
11879	A	G	1446.77	SNP	Rv0008c	Ser145Pro	12	-	ERR2510402	A/G
11879	A	G	1475.77	SNP	Rv0008c	Ser145Pro	12	-	ERR2510403	A/G
11879	A	G	385.77	SNP	Rv0008c	Ser145Pro	12	-	ERR2510404	A/G
11879	A	G	2003.77	SNP	Rv0008c	Ser145Pro	12	-	ERR2510405	A/G
11879	A	G	549.77	SNP	Rv0008c	Ser145Pro	12	-	ERR2510406	A/G
11879	A	G	573.77	SNP	Rv0008c	Ser145Pro	12	-	ERR2510407	A/G
11879	A	G	1560.77	SNP	Rv0008c	Ser145Pro	12	-	ERR2510408	A/G
11879	A	G	1799.77	SNP	Rv0008c	Ser145Pro	12	-	ERR2510409	A/G
11879	A	G	1320.77	SNP	Rv0008c	Ser145Pro	12	-	ERR2510410	A/G
11879	A	G	1705.77	SNP	Rv0008c	Ser145Pro	12	-	ERR2510411	A/G
11879	A	G	2978.77	SNP	Rv0008c	Ser145Pro	12	-	ERR2510412	A/G
11879	A	G	2286.77	SNP	Rv0008c	Ser145Pro	12	-	ERR2510413	A/G
11879	A	G	2081.77	SNP	Rv0008c	Ser145Pro	12	-	ERR2510414	A/G
11879	A	G	881.77	SNP	Rv0008c	Ser145Pro	12	-	ERR2510415	A/G
11879	A	G	2201.77	SNP	Rv0008c	Ser145Pro	12	-	ERR2510416	A/G
11879	A	G	1606.77	SNP	Rv0008c	Ser145Pro	12	-	ERR2510417	A/G
11879	A	G	1428.77	SNP	Rv0008c	Ser145Pro	12	-	ERR2510418	A/G
11879	A	G	981.77	SNP	Rv0008c	Ser145Pro	12	-	ERR2510419	A/G
11879	A	G	690.77	SNP	Rv0008c	Ser145Pro	12	-	ERR2510420	A/G
11879	A	G	1571.77	SNP	Rv0008c	Ser145Pro	12	-	ERR2510421	A/G
11879	A	G	3077.77	SNP	Rv0008c	Ser145Pro	12	-	ERR2510422	A/G
11879	A	G	2082.77	SNP	Rv0008c	Ser145Pro	12	-	ERR2510423	A/G
11879	A	G	1951.77	SNP	Rv0008c	Ser145Pro	12	-	ERR2510424	A/G
11879	A	G	1489.77	SNP	Rv0008c	Ser145Pro	12	-	ERR2510425	A/G
11879	A	G	1838.77	SNP	Rv0008c	Ser145Pro	12	-	ERR2510426	A/G
11879	A	G	1125.77	SNP	Rv0008c	Ser145Pro	12	-	ERR2510427	A/G
11879	A	G	1743.77	SNP	Rv0008c	Ser145Pro	12	-	ERR2510428	A/G
11879	A	G	1970.77	SNP	Rv0008c	Ser145Pro	12	-	ERR2510429	A/G
11879	A	G	1548.77	SNP	Rv0008c	Ser145Pro	12	-	ERR2510430	A/G
11879	A	G	1317.77	SNP	Rv0008c	Ser145Pro	12	-	ERR2510431	A/G
11879	A	G	3514.77	SNP	Rv0008c	Ser145Pro	12	-	ERR2510432	A/G
11879	A	G	2120.77	SNP	Rv0008c	Ser145Pro	12	-	ERR2510433	A/G
11879	A	G	2341.77	SNP	Rv0008c	Ser145Pro	12	-	ERR2510434	A/G
11879	A	G	2399.77	SNP	Rv0008c	Ser145Pro	12	-	ERR2510435	A/G
11879	A	G	3327.77	SNP	Rv0008c	Ser145Pro	12	-	ERR2510436	A/G
11879	A	G	1249.77	SNP	Rv0008c	Ser145Pro	12	-	ERR2510437	A/G
11879	A	G	1434.77	SNP	Rv0008c	Ser145Pro	12	-	ERR2510438	A/G
11879	A	G	2077.77	SNP	Rv0008c	Ser145Pro	12	-	ERR2510439	A/G
11879	A	G	2382.77	SNP	Rv0008c	Ser145Pro	12	-	ERR2510440	A/G
11879	A	G	1989.77	SNP	Rv0008c	Ser145Pro	12	-	ERR2510441	A/G
11879	A	G	1183.77	SNP	Rv0008c	Ser145Pro	12	-	ERR2510442	A/G
11879	A	G	2079.77	SNP	Rv0008c	Ser145Pro	12	-	ERR2510443	A/G
11879	A	G	2342.77	SNP	Rv0008c	Ser145Pro	12	-	ERR2510444	A/G
11879	A	G	2896.77	SNP	Rv0008c	Ser145Pro	12	-	ERR2510445	A/G
11879	A	G	821.77	SNP	Rv0008c	Ser145Pro	12	-	ERR2510546	A/G
11879	A	G	741.77	SNP	Rv0008c	Ser145Pro	12	-	ERR2510547	A/G
11879	A	G	3085.77	SNP	Rv0008c	Ser145Pro	12	-	ERR2510548	A/G
11879	A	G	2137.77	SNP	Rv0008c	Ser145Pro	12	-	ERR2510549	A/G
11879	A	G	2728.77	SNP	Rv0008c	Ser145Pro	12	-	ERR2510550	A/G
11879	A	G	1844.77	SNP	Rv0008c	Ser145Pro	12	-	ERR2510551	A/G
11879	A	G	2317.77	SNP	Rv0008c	Ser145Pro	12	-	ERR2510552	A/G
11879	A	G	2182.77	SNP	Rv0008c	Ser145Pro	12	-	ERR2510553	A/G
11879	A	G	1918.77	SNP	Rv0008c	Ser145Pro	12	-	ERR2510554	A/G
11879	A	G	3629.77	SNP	Rv0008c	Ser145Pro	12	-	ERR2510555	A/G
11879	A	G	2814.77	SNP	Rv0008c	Ser145Pro	12	-	ERR2510556	A/G
11879	A	G	2405.77	SNP	Rv0008c	Ser145Pro	12	-	ERR2510557	A/G
11879	A	G	1883.77	SNP	Rv0008c	Ser145Pro	12	-	ERR2510558	A/G
11879	A	G	2014.77	SNP	Rv0008c	Ser145Pro	12	-	ERR2510559	A/G
11879	A	G	1645.77	SNP	Rv0008c	Ser145Pro	12	-	ERR2510560	A/G
11879	A	G	910.77	SNP	Rv0008c	Ser145Pro	12	-	ERR2510561	A/G
11879	A	G	2239.77	SNP	Rv0008c	Ser145Pro	12	-	ERR2510562	A/G
11879	A	G	2809.77	SNP	Rv0008c	Ser145Pro	12	-	ERR2510563	A/G
11879	A	G	911.77	SNP	Rv0008c	Ser145Pro	12	-	ERR2510564	A/G
11879	A	G	1044.77	SNP	Rv0008c	Ser145Pro	12	-	ERR2510565	A/G
11879	A	G	3468.77	SNP	Rv0008c	Ser145Pro	12	-	ERR2510566	A/G
11879	A	G	4144.77	SNP	Rv0008c	Ser145Pro	12	-	ERR2510567	A/G
11879	A	G	2519.77	SNP	Rv0008c	Ser145Pro	12	-	ERR2510568	A/G
11879	A	G	1991.77	SNP	Rv0008c	Ser145Pro	12	-	ERR2510569	A/G
11879	A	G	2327.77	SNP	Rv0008c	Ser145Pro	12	-	ERR2510570	A/G
11879	A	G	2644.77	SNP	Rv0008c	Ser145Pro	12	-	ERR2510571	A/G
11879	A	G	1146.77	SNP	Rv0008c	Ser145Pro	12	-	ERR2510572	A/G
11879	A	G	3104.77	SNP	Rv0008c	Ser145Pro	12	-	ERR2510573	A/G
11879	A	G	1192.77	SNP	Rv0008c	Ser145Pro	12	-	ERR2510574	A/G
11879	A	G	2329.77	SNP	Rv0008c	Ser145Pro	12	-	ERR2510575	A/G
11879	A	G	1520.77	SNP	Rv0008c	Ser145Pro	12	-	ERR2510576	A/G
11879	A	G	1594.77	SNP	Rv0008c	Ser145Pro	12	-	ERR2510577	A/G
11879	A	G	3349.77	SNP	Rv0008c	Ser145Pro	12	-	ERR2510578	A/G
11879	A	G	1215.77	SNP	Rv0008c	Ser145Pro	12	-	ERR2510579	A/G
11879	A	G	795.77	SNP	Rv0008c	Ser145Pro	12	-	ERR2510580	A/G
11879	A	G	2436.77	SNP	Rv0008c	Ser145Pro	12	-	ERR2510581	A/G
11879	A	G	1867.77	SNP	Rv0008c	Ser145Pro	12	-	ERR2510582	A/G
11879	A	G	1043.77	SNP	Rv0008c	Ser145Pro	12	-	ERR2510583	A/G
11879	A	G	1096.77	SNP	Rv0008c	Ser145Pro	12	-	ERR2510584	A/G
11879	A	G	1348.77	SNP	Rv0008c	Ser145Pro	12	-	ERR2510585	A/G
11879	A	G	3894.77	SNP	Rv0008c	Ser145Pro	12	-	ERR2510586	A/G
11879	A	G	1288.77	SNP	Rv0008c	Ser145Pro	12	-	ERR2510587	A/G
11879	A	G	2707.77	SNP	Rv0008c	Ser145Pro	12	-	ERR2510588	A/G
11879	A	G	2763.77	SNP	Rv0008c	Ser145Pro	12	-	ERR2510589	A/G
11879	A	G	1426.77	SNP	Rv0008c	Ser145Pro	12	-	ERR2510590	A/G
11879	A	G	1608.77	SNP	Rv0008c	Ser145Pro	12	-	ERR2510591	A/G
11879	A	G	1043.77	SNP	Rv0008c	Ser145Pro	12	-	ERR2510592	A/G
11879	A	G	598.77	SNP	Rv0008c	Ser145Pro	12	-	ERR2510593	A/G
11879	A	G	1149.77	SNP	Rv0008c	Ser145Pro	12	-	ERR2510594	A/G
11879	A	G	3084.77	SNP	Rv0008c	Ser145Pro	12	-	ERR2510595	A/G
11879	A	G	1818.77	SNP	Rv0008c	Ser145Pro	12	-	ERR2510596	A/G
11879	A	G	1685.77	SNP	Rv0008c	Ser145Pro	12	-	ERR2510597	A/G
11879	A	G	1150.77	SNP	Rv0008c	Ser145Pro	12	-	ERR2510598	A/G
11879	A	G	1089.77	SNP	Rv0008c	Ser145Pro	12	-	ERR2510599	A/G
11879	A	G	1565.77	SNP	Rv0008c	Ser145Pro	12	-	ERR2510600	A/G
11879	A	G	4012.77	SNP	Rv0008c	Ser145Pro	12	-	ERR2510601	A/G
11879	A	G	751.77	SNP	Rv0008c	Ser145Pro	12	-	ERR2510602	A/G
11879	A	G	2346.77	SNP	Rv0008c	Ser145Pro	12	-	ERR2510603	A/G
11879	A	G	2170.77	SNP	Rv0008c	Ser145Pro	12	-	ERR2510604	A/G
11879	A	G	1152.77	SNP	Rv0008c	Ser145Pro	12	-	ERR2510605	A/G
11879	A	G	1719.77	SNP	Rv0008c	Ser145Pro	12	-	ERR2510606	A/G
11879	A	G	356.77	SNP	Rv0008c	Ser145Pro	12	-	ERR2510607	A/G
11879	A	G	2784.77	SNP	Rv0008c	Ser145Pro	12	-	ERR2510608	A/G
11879	A	G	1414.77	SNP	Rv0008c	Ser145Pro	12	-	ERR2510609	A/G
11879	A	G	2654.77	SNP	Rv0008c	Ser145Pro	12	-	ERR2510610	A/G
11879	A	G	1522.77	SNP	Rv0008c	Ser145Pro	12	-	ERR2510611	A/G
11879	A	G	3763.77	SNP	Rv0008c	Ser145Pro	12	-	ERR2510612	A/G
11879	A	G	1992.77	SNP	Rv0008c	Ser145Pro	12	-	ERR2510613	A/G
11879	A	G	2359.77	SNP	Rv0008c	Ser145Pro	12	-	ERR2510614	A/G
11879	A	G	3082.77	SNP	Rv0008c	Ser145Pro	12	-	ERR2510615	A/G
11879	A	G	2730.77	SNP	Rv0008c	Ser145Pro	12	-	ERR2510616	A/G
11879	A	G	1219.77	SNP	Rv0008c	Ser145Pro	12	-	ERR2510617	A/G
11879	A	G	4575.77	SNP	Rv0008c	Ser145Pro	12	-	ERR2510618	A/G
11879	A	G	1599.77	SNP	Rv0008c	Ser145Pro	12	-	ERR2510619	A/G
11879	A	G	4241.77	SNP	Rv0008c	Ser145Pro	12	-	ERR2510620	A/G
11879	A	G	2977.77	SNP	Rv0008c	Ser145Pro	12	-	ERR2510621	A/G
11879	A	G	3956.77	SNP	Rv0008c	Ser145Pro	12	-	ERR2510622	A/G
11879	A	G	4251.77	SNP	Rv0008c	Ser145Pro	12	-	ERR2510623	A/G
11879	A	G	3585.77	SNP	Rv0008c	Ser145Pro	12	-	ERR2510624	A/G
11879	A	G	2383.77	SNP	Rv0008c	Ser145Pro	12	-	ERR2510625	A/G
11879	A	G	2842.77	SNP	Rv0008c	Ser145Pro	12	-	ERR2510626	A/G
11879	A	G	4321.77	SNP	Rv0008c	Ser145Pro	12	-	ERR2510627	A/G
11879	A	G	833.77	SNP	Rv0008c	Ser145Pro	12	-	ERR2510628	A/G
11879	A	G	5252.77	SNP	Rv0008c	Ser145Pro	12	-	ERR2510629	A/G
11879	A	G	1584.77	SNP	Rv0008c	Ser145Pro	12	-	ERR2510630	A/G
11879	A	G	1341.77	SNP	Rv0008c	Ser145Pro	12	-	ERR2510631	A/G
11879	A	G	1899.77	SNP	Rv0008c	Ser145Pro	12	-	ERR2510632	A/G
11879	A	G	918.77	SNP	Rv0008c	Ser145Pro	12	-	ERR2510633	A/G
11879	A	G	605.77	SNP	Rv0008c	Ser145Pro	12	-	ERR2510634	A/G
11879	A	G	2423.77	SNP	Rv0008c	Ser145Pro	12	-	ERR2510635	A/G
11879	A	G	3218.75	SNP	Rv0008c	Ser145Pro	12	-	ERR2510636	A/G
11879	A	G	3896.77	SNP	Rv0008c	Ser145Pro	12	-	ERR2510637	A/G
11879	A	G	1572.77	SNP	Rv0008c	Ser145Pro	12	-	ERR2510638	A/G
11879	A	G	1226.77	SNP	Rv0008c	Ser145Pro	12	-	ERR2510639	A/G
11879	A	G	2415.77	SNP	Rv0008c	Ser145Pro	12	-	ERR2510640	A/G
11879	A	G	2244.77	SNP	Rv0008c	Ser145Pro	12	-	ERR2510641	A/G
11879	A	G	3811.77	SNP	Rv0008c	Ser145Pro	12	-	ERR2510642	A/G
11879	A	G	1139.77	SNP	Rv0008c	Ser145Pro	12	-	ERR2510643	A/G
11879	A	G	2111.77	SNP	Rv0008c	Ser145Pro	12	-	ERR2510644	A/G
11879	A	G	2238.77	SNP	Rv0008c	Ser145Pro	12	-	ERR2510645	A/G
11895	G	A	2494.77	SNP	Rv0008c	silent (Val139)	9901	-	ERR2510621	G/A
12020	G	A	399.77	SNP	Rv0008c	Arg98Cys	1	-	ERR2510420	G/A
12020	G	A	2618.77	SNP	Rv0008c	Arg98Cys	1	-	ERR2510432	G/A
12028	G	C	289.77	SNP	Rv0008c	Thr95Ser	38	-	ERR2510376	G/C
12160	C	G	1777.77	SNP	Rv0008c	Gly51Ala	21	-	ERR2510413	C/G
12163	G	A	917.77	SNP	Rv0008c	Ala50Val	13	-	ERR2510382	G/A
12163	G	A	1987.77	SNP	Rv0008c	Ala50Val	13	-	ERR2510393	G/A
12163	G	A	499.77	SNP	Rv0008c	Ala50Val	13	-	ERR2510546	G/A
12204	G	A	1776.77	SNP	Rv0008c	silent (Leu36)	9947	-	ERR2510337	G/A
12204	G	A	720.77	SNP	Rv0008c	silent (Leu36)	9947	-	ERR2510339	G/A
12204	G	A	1172.77	SNP	Rv0008c	silent (Leu36)	9947	-	ERR2510340	G/A
12204	G	A	1850.77	SNP	Rv0008c	silent (Leu36)	9947	-	ERR2510341	G/A
12204	G	A	1203.77	SNP	Rv0008c	silent (Leu36)	9947	-	ERR2510342	G/A
12204	G	A	1106.77	SNP	Rv0008c	silent (Leu36)	9947	-	ERR2510343	G/A
12204	G	A	3449.77	SNP	Rv0008c	silent (Leu36)	9947	-	ERR2510344	G/A
12204	G	A	1986.77	SNP	Rv0008c	silent (Leu36)	9947	-	ERR2510345	G/A
12204	G	A	1567.77	SNP	Rv0008c	silent (Leu36)	9947	-	ERR2510346	G/A
12204	G	A	1471.77	SNP	Rv0008c	silent (Leu36)	9947	-	ERR2510347	G/A
12204	G	A	1050.77	SNP	Rv0008c	silent (Leu36)	9947	-	ERR2510348	G/A
12204	G	A	2130.77	SNP	Rv0008c	silent (Leu36)	9947	-	ERR2510349	G/A
12204	G	A	2520.77	SNP	Rv0008c	silent (Leu36)	9947	-	ERR2510350	G/A
12204	G	A	1045.77	SNP	Rv0008c	silent (Leu36)	9947	-	ERR2510351	G/A
12204	G	A	1725.77	SNP	Rv0008c	silent (Leu36)	9947	-	ERR2510353	G/A
12204	G	A	1004.77	SNP	Rv0008c	silent (Leu36)	9947	-	ERR2510354	G/A
12204	G	A	3211.76	SNP	Rv0008c	silent (Leu36)	9947	-	ERR2510356	G/A
12204	G	A	950.77	SNP	Rv0008c	silent (Leu36)	9947	-	ERR2510357	G/A
12204	G	A	1814.77	SNP	Rv0008c	silent (Leu36)	9947	-	ERR2510359	G/A
12204	G	A	1501.77	SNP	Rv0008c	silent (Leu36)	9947	-	ERR2510363	G/A
12204	G	A	800.77	SNP	Rv0008c	silent (Leu36)	9947	-	ERR2510364	G/A
12204	G	A	1100.77	SNP	Rv0008c	silent (Leu36)	9947	-	ERR2510365	G/A
12204	G	A	2178.77	SNP	Rv0008c	silent (Leu36)	9947	-	ERR2510367	G/A
12204	G	A	875.77	SNP	Rv0008c	silent (Leu36)	9947	-	ERR2510368	G/A
12204	G	A	1175.77	SNP	Rv0008c	silent (Leu36)	9947	-	ERR2510369	G/A
12204	G	A	445.77	SNP	Rv0008c	silent (Leu36)	9947	-	ERR2510370	G/A
12204	G	A	1033.77	SNP	Rv0008c	silent (Leu36)	9947	-	ERR2510371	G/A
12204	G	A	2654.77	SNP	Rv0008c	silent (Leu36)	9947	-	ERR2510372	G/A
12204	G	A	1927.77	SNP	Rv0008c	silent (Leu36)	9947	-	ERR2510374	G/A
12204	G	A	1990.77	SNP	Rv0008c	silent (Leu36)	9947	-	ERR2510375	G/A
12204	G	A	599.77	SNP	Rv0008c	silent (Leu36)	9947	-	ERR2510376	G/A
12204	G	A	1050.77	SNP	Rv0008c	silent (Leu36)	9947	-	ERR2510377	G/A
12204	G	A	1521.77	SNP	Rv0008c	silent (Leu36)	9947	-	ERR2510379	G/A
12204	G	A	1270.77	SNP	Rv0008c	silent (Leu36)	9947	-	ERR2510380	G/A
12204	G	A	1118.77	SNP	Rv0008c	silent (Leu36)	9947	-	ERR2510381	G/A
12204	G	A	793.77	SNP	Rv0008c	silent (Leu36)	9947	-	ERR2510382	G/A
12204	G	A	949.77	SNP	Rv0008c	silent (Leu36)	9947	-	ERR2510383	G/A
12204	G	A	2718.77	SNP	Rv0008c	silent (Leu36)	9947	-	ERR2510385	G/A
12204	G	A	652.77	SNP	Rv0008c	silent (Leu36)	9947	-	ERR2510386	G/A
12204	G	A	1959.77	SNP	Rv0008c	silent (Leu36)	9947	-	ERR2510388	G/A
12204	G	A	1618.77	SNP	Rv0008c	silent (Leu36)	9947	-	ERR2510389	G/A
12204	G	A	2012.77	SNP	Rv0008c	silent (Leu36)	9947	-	ERR2510390	G/A
12204	G	A	963.77	SNP	Rv0008c	silent (Leu36)	9947	-	ERR2510391	G/A
12204	G	A	1697.77	SNP	Rv0008c	silent (Leu36)	9947	-	ERR2510393	G/A
12204	G	A	177.84	SNP	Rv0008c	silent (Leu36)	9947	-	ERR2510395	G/A
12204	G	A	2680.77	SNP	Rv0008c	silent (Leu36)	9947	-	ERR2510396	G/A
12204	G	A	2931.77	SNP	Rv0008c	silent (Leu36)	9947	-	ERR2510399	G/A
12204	G	A	2640.77	SNP	Rv0008c	silent (Leu36)	9947	-	ERR2510401	G/A
12204	G	A	1097.77	SNP	Rv0008c	silent (Leu36)	9947	-	ERR2510402	G/A
12204	G	A	1213.77	SNP	Rv0008c	silent (Leu36)	9947	-	ERR2510403	G/A
12204	G	A	483.77	SNP	Rv0008c	silent (Leu36)	9947	-	ERR2510404	G/A
12204	G	A	2075.77	SNP	Rv0008c	silent (Leu36)	9947	-	ERR2510405	G/A
12204	G	A	437.77	SNP	Rv0008c	silent (Leu36)	9947	-	ERR2510407	G/A
12204	G	A	999.77	SNP	Rv0008c	silent (Leu36)	9947	-	ERR2510409	G/A
12204	G	A	687.77	SNP	Rv0008c	silent (Leu36)	9947	-	ERR2510410	G/A
12204	G	A	1905.77	SNP	Rv0008c	silent (Leu36)	9947	-	ERR2510412	G/A
12204	G	A	540.77	SNP	Rv0008c	silent (Leu36)	9947	-	ERR2510415	G/A
12204	G	A	1186.77	SNP	Rv0008c	silent (Leu36)	9947	-	ERR2510417	G/A
12204	G	A	1106.77	SNP	Rv0008c	silent (Leu36)	9947	-	ERR2510418	G/A
12204	G	A	2318.77	SNP	Rv0008c	silent (Leu36)	9947	-	ERR2510422	G/A
12204	G	A	1386.77	SNP	Rv0008c	silent (Leu36)	9947	-	ERR2510423	G/A
12204	G	A	1628.77	SNP	Rv0008c	silent (Leu36)	9947	-	ERR2510424	G/A
12204	G	A	1040.77	SNP	Rv0008c	silent (Leu36)	9947	-	ERR2510425	G/A
12204	G	A	955.77	SNP	Rv0008c	silent (Leu36)	9947	-	ERR2510426	G/A
12204	G	A	1077.77	SNP	Rv0008c	silent (Leu36)	9947	-	ERR2510428	G/A
12204	G	A	1232.77	SNP	Rv0008c	silent (Leu36)	9947	-	ERR2510430	G/A
12204	G	A	856.77	SNP	Rv0008c	silent (Leu36)	9947	-	ERR2510431	G/A
12204	G	A	1495.77	SNP	Rv0008c	silent (Leu36)	9947	-	ERR2510433	G/A
12204	G	A	1642.77	SNP	Rv0008c	silent (Leu36)	9947	-	ERR2510435	G/A
12204	G	A	1934.77	SNP	Rv0008c	silent (Leu36)	9947	-	ERR2510436	G/A
12204	G	A	626.77	SNP	Rv0008c	silent (Leu36)	9947	-	ERR2510437	G/A
12204	G	A	858.77	SNP	Rv0008c	silent (Leu36)	9947	-	ERR2510438	G/A
12204	G	A	921.77	SNP	Rv0008c	silent (Leu36)	9947	-	ERR2510439	G/A
12204	G	A	1006.77	SNP	Rv0008c	silent (Leu36)	9947	-	ERR2510441	G/A
12204	G	A	579.77	SNP	Rv0008c	silent (Leu36)	9947	-	ERR2510442	G/A
12204	G	A	1493.77	SNP	Rv0008c	silent (Leu36)	9947	-	ERR2510445	G/A
12204	G	A	442.77	SNP	Rv0008c	silent (Leu36)	9947	-	ERR2510546	G/A
12204	G	A	736.77	SNP	Rv0008c	silent (Leu36)	9947	-	ERR2510547	G/A
12204	G	A	1950.77	SNP	Rv0008c	silent (Leu36)	9947	-	ERR2510549	G/A
12204	G	A	2063.77	SNP	Rv0008c	silent (Leu36)	9947	-	ERR2510550	G/A
12204	G	A	1400.77	SNP	Rv0008c	silent (Leu36)	9947	-	ERR2510551	G/A
12204	G	A	2850.77	SNP	Rv0008c	silent (Leu36)	9947	-	ERR2510555	G/A
12204	G	A	2320.77	SNP	Rv0008c	silent (Leu36)	9947	-	ERR2510556	G/A
12204	G	A	1337.77	SNP	Rv0008c	silent (Leu36)	9947	-	ERR2510559	G/A
12204	G	A	1048.77	SNP	Rv0008c	silent (Leu36)	9947	-	ERR2510560	G/A
12204	G	A	1764.77	SNP	Rv0008c	silent (Leu36)	9947	-	ERR2510562	G/A
12204	G	A	1725.77	SNP	Rv0008c	silent (Leu36)	9947	-	ERR2510563	G/A
12204	G	A	718.77	SNP	Rv0008c	silent (Leu36)	9947	-	ERR2510564	G/A
12204	G	A	634.77	SNP	Rv0008c	silent (Leu36)	9947	-	ERR2510565	G/A
12204	G	A	3489.77	SNP	Rv0008c	silent (Leu36)	9947	-	ERR2510566	G/A
12204	G	A	3459.77	SNP	Rv0008c	silent (Leu36)	9947	-	ERR2510567	G/A
12204	G	A	1850.77	SNP	Rv0008c	silent (Leu36)	9947	-	ERR2510568	G/A
12204	G	A	1030.77	SNP	Rv0008c	silent (Leu36)	9947	-	ERR2510569	G/A
12204	G	A	1777.77	SNP	Rv0008c	silent (Leu36)	9947	-	ERR2510570	G/A
12204	G	A	1295.77	SNP	Rv0008c	silent (Leu36)	9947	-	ERR2510571	G/A
12204	G	A	1058.77	SNP	Rv0008c	silent (Leu36)	9947	-	ERR2510572	G/A
12204	G	A	1504.77	SNP	Rv0008c	silent (Leu36)	9947	-	ERR2510573	G/A
12204	G	A	1183.77	SNP	Rv0008c	silent (Leu36)	9947	-	ERR2510575	G/A
12204	G	A	1370.77	SNP	Rv0008c	silent (Leu36)	9947	-	ERR2510576	G/A
12204	G	A	1037.77	SNP	Rv0008c	silent (Leu36)	9947	-	ERR2510577	G/A
12204	G	A	2485.77	SNP	Rv0008c	silent (Leu36)	9947	-	ERR2510578	G/A
12204	G	A	1617.77	SNP	Rv0008c	silent (Leu36)	9947	-	ERR2510581	G/A
12204	G	A	1070.77	SNP	Rv0008c	silent (Leu36)	9947	-	ERR2510582	G/A
12204	G	A	543.77	SNP	Rv0008c	silent (Leu36)	9947	-	ERR2510583	G/A
12204	G	A	870.77	SNP	Rv0008c	silent (Leu36)	9947	-	ERR2510584	G/A
12204	G	A	1023.77	SNP	Rv0008c	silent (Leu36)	9947	-	ERR2510585	G/A
12204	G	A	3307.77	SNP	Rv0008c	silent (Leu36)	9947	-	ERR2510586	G/A
12204	G	A	1236.77	SNP	Rv0008c	silent (Leu36)	9947	-	ERR2510587	G/A
12204	G	A	1810.77	SNP	Rv0008c	silent (Leu36)	9947	-	ERR2510589	G/A
12204	G	A	894.77	SNP	Rv0008c	silent (Leu36)	9947	-	ERR2510590	G/A
12204	G	A	1331.77	SNP	Rv0008c	silent (Leu36)	9947	-	ERR2510591	G/A
12204	G	A	829.77	SNP	Rv0008c	silent (Leu36)	9947	-	ERR2510594	G/A
12204	G	A	1765.77	SNP	Rv0008c	silent (Leu36)	9947	-	ERR2510596	G/A
12204	G	A	1131.77	SNP	Rv0008c	silent (Leu36)	9947	-	ERR2510600	G/A
[truncated: 354,153 more rows]
