# Supplementary material for: Genomic landscape of Mycobacterium tuberculosis: Identifying mutation hotspots and stable regions for implications for drug development
Source: New Microbes New Infect. 2025 Nov 20;68:101674. doi: 10.1016/j.nmni.2025.101674 (PMC12686633; doi:10.1016/j.nmni.2025.101674)
Supplement: Multimedia component 3 [file mmc3.xlsx]

## Sheet: Sheet1
S.No	Accession Number
1	ERR2510365
2	ERR2510394
3	ERR2510423
4	ERR2510552
5	ERR2510581
6	ERR2510610
7	ERR2510639
8	ERR2510337
9	ERR2510366
10	ERR2510395
11	ERR2510424
12	ERR2510553
13	ERR2510582
14	ERR2510611
15	ERR2510640
16	ERR2510338
17	ERR2510367
18	ERR2510396
19	ERR2510425
20	ERR2510554
21	ERR2510583
22	ERR2510612
23	ERR2510641
24	ERR2510339
25	ERR2510368
26	ERR2510397
27	ERR2510426
28	ERR2510555
29	ERR2510584
30	ERR2510613
31	ERR2510642
32	ERR2510340
33	ERR2510369
34	ERR2510398
35	ERR2510427
36	ERR2510556
37	ERR2510585
38	ERR2510614
39	ERR2510643
40	ERR2510341
41	ERR2510370
42	ERR2510399
43	ERR2510428
44	ERR2510557
45	ERR2510586
46	ERR2510615
47	ERR2510644
48	ERR2510342
49	ERR2510371
50	ERR2510400
51	ERR2510429
52	ERR2510558
53	ERR2510587
54	ERR2510616
55	ERR2510645
56	ERR2510343
57	ERR2510372
58	ERR2510401
59	ERR2510430
60	ERR2510559
61	ERR2510588
62	ERR2510617
63	ERR2510344
64	ERR2510373
65	ERR2510402
66	ERR2510431
67	ERR2510560
68	ERR2510589
69	ERR2510618
70	ERR2510345
71	ERR2510374
72	ERR2510403
73	ERR2510432
74	ERR2510561
75	ERR2510590
76	ERR2510619
77	ERR2510346
78	ERR2510375
79	ERR2510404
80	ERR2510433
81	ERR2510562
82	ERR2510591
83	ERR2510620
84	ERR2510347
85	ERR2510376
86	ERR2510405
87	ERR2510434
88	ERR2510563
89	ERR2510592
90	ERR2510621
91	ERR2510348
92	ERR2510377
93	ERR2510406
94	ERR2510435
95	ERR2510564
96	ERR2510593
97	ERR2510622
98	ERR2510349
99	ERR2510378
100	ERR2510407
101	ERR2510436
102	ERR2510565
103	ERR2510594
104	ERR2510623
105	ERR2510350
106	ERR2510379
107	ERR2510408
108	ERR2510437
109	ERR2510566
110	ERR2510595
111	ERR2510624
112	ERR2510351
113	ERR2510380
114	ERR2510409
115	ERR2510438
116	ERR2510567
117	ERR2510596
118	ERR2510625
119	ERR2510352
120	ERR2510381
121	ERR2510410
122	ERR2510439
123	ERR2510568
124	ERR2510597
125	ERR2510626
126	ERR2510353
127	ERR2510382
128	ERR2510411
129	ERR2510440
130	ERR2510569
131	ERR2510598
132	ERR2510627
133	ERR2510354
134	ERR2510383
135	ERR2510412
136	ERR2510441
137	ERR2510570
138	ERR2510599
139	ERR2510628
140	ERR2510355
141	ERR2510384
142	ERR2510413
143	ERR2510442
144	ERR2510571
145	ERR2510600
146	ERR2510629
147	ERR2510356
148	ERR2510385
149	ERR2510414
150	ERR2510443
151	ERR2510572
152	ERR2510601
153	ERR2510630
154	ERR2510357
155	ERR2510386
156	ERR2510415
157	ERR2510444
158	ERR2510573
159	ERR2510602
160	ERR2510631
161	ERR2510358
162	ERR2510387
163	ERR2510416
164	ERR2510445
165	ERR2510574
166	ERR2510603
167	ERR2510632
168	ERR2510359
169	ERR2510388
170	ERR2510417
171	ERR2510546
172	ERR2510575
173	ERR2510604
174	ERR2510633
175	ERR2510360
176	ERR2510389
177	ERR2510418
178	ERR2510547
179	ERR2510576
180	ERR2510605
181	ERR2510634
182	ERR2510361
183	ERR2510390
184	ERR2510419
185	ERR2510548
186	ERR2510577
187	ERR2510606
188	ERR2510635
189	ERR2510362
190	ERR2510391
191	ERR2510420
192	ERR2510549
193	ERR2510578
194	ERR2510607
195	ERR2510636
196	ERR2510363
197	ERR2510392
198	ERR2510421
199	ERR2510550
200	ERR2510579
201	ERR2510608
202	ERR2510637
203	ERR2510364
204	ERR2510393
205	ERR2510422
206	ERR2510551
207	ERR2510580
208	ERR2510609
209	ERR2510638
